# Supplementary material for: Virulence Associated Morphology of Different Strains of Melissococcus plutonius, a Brood Pathogen of Honey Bees
Source: Environ Microbiol Rep. 2026 Jun 3;18(3):e70369. doi: 10.1111/1758-2229.70369 (PMC13239739; doi:10.1111/1758-2229.70369)
Supplement: Supplementary file 2 — Table S4: Complete list of all basic perimeter measurements of individual bacterial units and derived calculated chain length of the different strains used in this study. [file EMI4-18-e70369-s001.xlsx]

## Sheet: strain_chain_length
id	strain	medium	replicate	repetition	perimeter	chain_length
1	49.3	MC	A	1a	9.28	3.972
2	49.3	MC	A	1a	5.984	2.324
3	49.3	MC	A	1a	5.632	2.148
4	49.3	MC	A	1a	8.064	3.364
5	49.3	MC	A	1a	9.792	4.228
6	49.3	MC	A	1a	9.248	3.956
7	49.3	MC	A	1a	14.592	6.628
8	49.3	MC	A	1a	8	3.332
9	49.3	MC	A	1a	10.912	4.788
10	49.3	MC	A	1a	5.824	2.244
11	49.3	MC	A	1a	5.824	2.244
12	49.3	MC	A	1a	9.856	4.26
13	49.3	MC	A	1a	7.2	2.932
14	49.3	MC	A	1a	8.32	3.492
15	49.3	MC	A	1a	7.808	3.236
16	49.3	MC	A	1a	7.264	2.964
17	49.3	MC	A	1a	6.304	2.484
18	49.3	MC	A	1a	9.28	3.972
19	49.3	MC	A	1a	6.528	2.596
20	49.3	MC	A	1a	7.584	3.124
21	49.3	MC	A	1a	8.672	3.668
22	49.3	MC	A	1a	12.96	5.812
23	49.3	MC	A	1a	5.92	2.292
24	49.3	MC	A	1a	27.456	13.06
25	49.3	MC	A	1a	7.392	3.028
26	49.3	MC	A	1b	14.816	6.74
27	49.3	MC	A	1b	16.672	7.668
28	49.3	MC	A	1b	8.096	3.38
29	49.3	MC	A	1b	5.728	2.196
30	49.3	MC	A	1b	6.24	2.452
31	49.3	MC	A	1b	6.624	2.644
32	49.3	MC	A	1b	13.088	5.876
33	49.3	MC	A	1b	10.176	4.42
34	49.3	MC	A	1b	10.016	4.34
35	49.3	MC	A	1b	13.536	6.1
36	49.3	MC	A	1b	6.816	2.74
37	49.3	MC	A	1b	7.104	2.884
38	49.3	MC	A	1b	11.328	4.996
39	49.3	MC	A	1b	8.768	3.716
40	49.3	MC	A	1b	9.024	3.844
41	49.3	MC	A	1b	13.76	6.212
42	49.3	MC	A	1b	8.672	3.668
43	49.3	MC	A	1b	8.256	3.46
44	49.3	MC	A	1b	13.664	6.164
45	49.3	MC	A	1b	31.52	15.092
46	49.3	MC	A	1b	9.6	4.132
47	49.3	MC	A	1b	8.736	3.7
48	49.3	MC	A	1b	10.336	4.5
49	49.3	MC	A	1b	11.328	4.996
50	49.3	MC	A	1b	15.136	6.9
51	49.3	MC	A	1b	6.688	2.676
52	49.3	MC	A	2a	6.528	2.596
53	49.3	MC	A	2a	11.136	4.9
54	49.3	MC	A	2a	5.536	2.1
55	49.3	MC	A	2a	14.176	6.42
56	49.3	MC	A	2a	8.32	3.492
57	49.3	MC	A	2a	6.528	2.596
58	49.3	MC	A	2a	7.232	2.948
59	49.3	MC	A	2a	13.056	5.86
60	49.3	MC	A	2a	40.896	19.78
61	49.3	MC	A	2a	7.104	2.884
62	49.3	MC	A	2a	5.632	2.148
63	49.3	MC	A	2a	7.296	2.98
64	49.3	MC	A	2a	5.536	2.1
65	49.3	MC	A	2a	8.832	3.748
66	49.3	MC	A	2a	2.944	0.804
67	49.3	MC	A	2a	9.088	3.876
68	49.3	MC	A	2a	7.296	2.98
69	49.3	MC	A	2a	7.296	2.98
70	49.3	MC	A	2a	3.648	1.156
71	49.3	MC	A	2a	10.144	4.404
72	49.3	MC	A	2a	7.84	3.252
73	49.3	MC	A	2a	11.968	5.316
74	49.3	MC	A	2a	11.008	4.836
75	49.3	MC	A	2a	15.04	6.852
76	49.3	MC	A	2a	14.208	6.436
77	49.3	MC	A	2b	8.672	3.668
78	49.3	MC	A	2b	9.472	4.068
79	49.3	MC	A	2b	8.896	3.78
80	49.3	MC	A	2b	11.52	5.092
81	49.3	MC	A	2b	6.048	2.356
82	49.3	MC	A	2b	10.56	4.612
83	49.3	MC	A	2b	8.512	3.588
84	49.3	MC	A	2b	12.8	5.732
85	49.3	MC	A	2b	10.112	4.388
86	49.3	MC	A	2b	23.232	10.948
87	49.3	MC	A	2b	7.936	3.3
88	49.3	MC	A	2b	8.416	3.54
89	49.3	MC	A	2b	7.648	3.156
90	49.3	MC	A	2b	8.896	3.78
91	49.3	MC	A	2b	5.76	2.212
92	49.3	MC	A	2b	6.016	2.34
93	49.3	MC	A	2b	19.68	9.172
94	49.3	MC	A	2b	6.944	2.804
95	49.3	MC	A	2b	11.072	4.868
96	49.3	MC	A	2b	8.096	3.38
97	49.3	MC	A	2b	25.248	11.956
98	49.3	MC	A	2b	15.296	6.98
99	49.3	MC	A	2b	12.48	5.572
100	49.3	MC	A	2b	8.544	3.604
101	49.3	MC	A	2b	7.072	2.868
102	49.3	MC	A	3a	16.288	7.476
103	49.3	MC	A	3a	6.56	2.612
104	49.3	MC	A	3a	10.208	4.436
105	49.3	MC	A	3a	5.92	2.292
106	49.3	MC	A	3a	7.648	3.156
107	49.3	MC	A	3a	8.32	3.492
108	49.3	MC	A	3a	8.64	3.652
109	49.3	MC	A	3a	9.792	4.228
110	49.3	MC	A	3a	8.64	3.652
111	49.3	MC	A	3a	15.232	6.948
112	49.3	MC	A	3a	16.48	7.572
113	49.3	MC	A	3a	12.128	5.396
114	49.3	MC	A	3a	7.68	3.172
115	49.3	MC	A	3a	6.336	2.5
116	49.3	MC	A	3a	7.328	2.996
117	49.3	MC	A	3a	10.4	4.532
118	49.3	MC	A	3a	8.48	3.572
119	49.3	MC	A	3a	9.824	4.244
120	49.3	MC	A	3a	6.656	2.66
121	49.3	MC	A	3a	28.128	13.396
122	49.3	MC	A	3a	8.608	3.636
123	49.3	MC	A	3a	14.24	6.452
124	49.3	MC	A	3a	13.792	6.228
125	49.3	MC	A	3a	12.896	5.78
126	49.3	MC	A	3a	17.504	8.084
127	49.3	MC	A	3b	13.344	6.004
128	49.3	MC	A	3b	12.64	5.652
129	49.3	MC	A	3b	13.568	6.116
130	49.3	MC	A	3b	5.92	2.292
131	49.3	MC	A	3b	5.056	1.86
132	49.3	MC	A	3b	16.544	7.604
133	49.3	MC	A	3b	11.392	5.028
134	49.3	MC	A	3b	11.84	5.252
135	49.3	MC	A	3b	8.96	3.812
136	49.3	MC	A	3b	13.952	6.308
137	49.3	MC	A	3b	8.032	3.348
138	49.3	MC	A	3b	14.336	6.5
139	49.3	MC	A	3b	10.496	4.58
140	49.3	MC	A	3b	9.504	4.084
141	49.3	MC	A	3b	6.4	2.532
142	49.3	MC	A	3b	6.592	2.628
143	49.3	MC	A	3b	8	3.332
144	49.3	MC	A	3b	7.232	2.948
145	49.3	MC	A	3b	9.184	3.924
146	49.3	MC	A	3b	6.4	2.532
147	49.3	MC	A	3b	8.096	3.38
148	49.3	MC	A	3b	10.464	4.564
149	49.3	MC	A	3b	14.752	6.708
150	49.3	MC	A	3b	5.792	2.228
151	49.3	MC	A	3b	15.712	7.188
152	49.3	MC	B	1a	7.808	3.236
153	49.3	MC	B	1a	5.376	2.02
154	49.3	MC	B	1a	14.4	6.532
155	49.3	MC	B	1a	13.856	6.26
156	49.3	MC	B	1a	6.976	2.82
157	49.3	MC	B	1a	7.488	3.076
158	49.3	MC	B	1a	5.472	2.068
159	49.3	MC	B	1a	13.024	5.844
160	49.3	MC	B	1a	8.64	3.652
161	49.3	MC	B	1a	12.384	5.524
162	49.3	MC	B	1a	8.32	3.492
163	49.3	MC	B	1a	5.696	2.18
164	49.3	MC	B	1a	5.632	2.148
165	49.3	MC	B	1a	7.2	2.932
166	49.3	MC	B	1a	5.856	2.26
167	49.3	MC	B	1a	8.352	3.508
168	49.3	MC	B	1a	7.936	3.3
169	49.3	MC	B	1a	8.832	3.748
170	49.3	MC	B	1a	8.096	3.38
171	49.3	MC	B	1a	10.88	4.772
172	49.3	MC	B	1a	14.56	6.612
173	49.3	MC	B	1a	14.624	6.644
174	49.3	MC	B	1a	14.592	6.628
175	49.3	MC	B	1a	9.536	4.1
176	49.3	MC	B	1b	8.544	3.604
177	49.3	MC	B	1b	10.816	4.74
178	49.3	MC	B	1b	12.96	5.812
179	49.3	MC	B	1b	7.52	3.092
180	49.3	MC	B	1b	5.728	2.196
181	49.3	MC	B	1b	6.336	2.5
182	49.3	MC	B	1b	7.68	3.172
183	49.3	MC	B	1b	7.04	2.852
184	49.3	MC	B	1b	12.192	5.428
185	49.3	MC	B	1b	6.016	2.34
186	49.3	MC	B	1b	5.44	2.052
187	49.3	MC	B	1b	7.68	3.172
188	49.3	MC	B	1b	4.832	1.748
189	49.3	MC	B	1b	15.136	6.9
190	49.3	MC	B	1b	12.128	5.396
191	49.3	MC	B	1b	8.576	3.62
192	49.3	MC	B	1b	9.088	3.876
193	49.3	MC	B	1b	4.96	1.812
194	49.3	MC	B	1b	8.352	3.508
195	49.3	MC	B	1b	9.152	3.908
196	49.3	MC	B	1b	22.176	10.42
197	49.3	MC	B	1b	13.6	6.132
198	49.3	MC	B	1b	5.152	1.908
199	49.3	MC	B	1b	5.312	1.988
200	49.3	MC	B	1b	31.424	15.044
201	49.3	MC	B	2a	8.64	3.652
202	49.3	MC	B	2a	8.544	3.604
203	49.3	MC	B	2a	7.296	2.98
204	49.3	MC	B	2a	5.632	2.148
205	49.3	MC	B	2a	5.28	1.972
206	49.3	MC	B	2a	11.36	5.012
207	49.3	MC	B	2a	9.024	3.844
208	49.3	MC	B	2a	6.56	2.612
209	49.3	MC	B	2a	7.168	2.916
210	49.3	MC	B	2a	12.896	5.78
211	49.3	MC	B	2a	15.52	7.092
212	49.3	MC	B	2a	5.504	2.084
213	49.3	MC	B	2a	5.184	1.924
214	49.3	MC	B	2a	12.576	5.62
215	49.3	MC	B	2a	9.056	3.86
216	49.3	MC	B	2a	9.6	4.132
217	49.3	MC	B	2a	15.328	6.996
218	49.3	MC	B	2a	6.592	2.628
219	49.3	MC	B	2a	8.256	3.46
220	49.3	MC	B	2a	6.496	2.58
221	49.3	MC	B	2a	36.736	17.7
222	49.3	MC	B	2a	11.328	4.996
223	49.3	MC	B	2a	16.736	7.7
224	49.3	MC	B	2a	7.2	2.932
225	49.3	MC	B	2a	6.912	2.788
226	49.3	MC	B	2b	9.152	3.908
227	49.3	MC	B	2b	9.728	4.196
228	49.3	MC	B	2b	10.624	4.644
229	49.3	MC	B	2b	13.472	6.068
230	49.3	MC	B	2b	6.272	2.468
231	49.3	MC	B	2b	7.36	3.012
232	49.3	MC	B	2b	7.456	3.06
233	49.3	MC	B	2b	11.168	4.916
234	49.3	MC	B	2b	16.48	7.572
235	49.3	MC	B	2b	12.8	5.732
236	49.3	MC	B	2b	8.192	3.428
237	49.3	MC	B	2b	7.328	2.996
238	49.3	MC	B	2b	6.784	2.724
239	49.3	MC	B	2b	14.016	6.34
240	49.3	MC	B	2b	9.376	4.02
241	49.3	MC	B	2b	12.96	5.812
242	49.3	MC	B	2b	15.616	7.14
243	49.3	MC	B	2b	7.04	2.852
244	49.3	MC	B	2b	8.416	3.54
245	49.3	MC	B	2b	7.296	2.98
246	49.3	MC	B	2b	8.416	3.54
247	49.3	MC	B	2b	7.968	3.316
248	49.3	MC	B	2b	7.04	2.852
249	49.3	MC	B	2b	8.896	3.78
250	49.3	MC	B	2b	5.504	2.084
251	49.3	MC	B	3a	10.048	4.356
252	49.3	MC	B	3a	12.416	5.54
253	49.3	MC	B	3a	15.552	7.108
254	49.3	MC	B	3a	11.872	5.268
255	49.3	MC	B	3a	6.176	2.42
256	49.3	MC	B	3a	9.984	4.324
257	49.3	MC	B	3a	3.648	1.156
258	49.3	MC	B	3a	8.064	3.364
259	49.3	MC	B	3a	7.168	2.916
260	49.3	MC	B	3a	7.36	3.012
261	49.3	MC	B	3a	10.176	4.42
262	49.3	MC	B	3a	11.616	5.14
263	49.3	MC	B	3a	10.72	4.692
264	49.3	MC	B	3a	7.264	2.964
265	49.3	MC	B	3a	17.312	7.988
266	49.3	MC	B	3a	9.92	4.292
267	49.3	MC	B	3a	6.752	2.708
268	49.3	MC	B	3a	9.376	4.02
269	49.3	MC	B	3a	7.392	3.028
270	49.3	MC	B	3a	8.192	3.428
271	49.3	MC	B	3a	5.536	2.1
272	49.3	MC	B	3a	5.152	1.908
273	49.3	MC	B	3a	42.72	20.692
274	49.3	MC	B	3a	9.824	4.244
275	49.3	MC	B	3a	12.608	5.636
276	49.3	MC	B	3b	16.896	7.78
277	49.3	MC	B	3b	10.016	4.34
278	49.3	MC	B	3b	11.2	4.932
279	49.3	MC	B	3b	8.32	3.492
280	49.3	MC	B	3b	7.04	2.852
281	49.3	MC	B	3b	17.184	7.924
282	49.3	MC	B	3b	15.552	7.108
283	49.3	MC	B	3b	11.328	4.996
284	49.3	MC	B	3b	10.56	4.612
285	49.3	MC	B	3b	7.936	3.3
286	49.3	MC	B	3b	6.464	2.564
287	49.3	MC	B	3b	10.208	4.436
288	49.3	MC	B	3b	14.848	6.756
289	49.3	MC	B	3b	11.52	5.092
290	49.3	MC	B	3b	13.312	5.988
291	49.3	MC	B	3b	7.072	2.868
292	49.3	MC	B	3b	9.216	3.94
293	49.3	MC	B	3b	11.84	5.252
294	49.3	MC	B	3b	8.8	3.732
295	49.3	MC	B	3b	12.608	5.636
296	49.3	MC	B	3b	6.688	2.676
297	49.3	MC	B	3b	7.456	3.06
298	49.3	MC	B	3b	11.36	5.012
299	49.3	MC	B	3b	10.784	4.724
300	49.3	MC	B	3b	9.024	3.844
301	49.3	MC	C	1a	9.28	3.972
302	49.3	MC	C	1a	7.936	3.3
303	49.3	MC	C	1a	6.784	2.724
304	49.3	MC	C	1a	6.912	2.788
305	49.3	MC	C	1a	7.36	3.012
306	49.3	MC	C	1a	10.176	4.42
307	49.3	MC	C	1a	5.888	2.276
308	49.3	MC	C	1a	7.616	3.14
309	49.3	MC	C	1a	8.64	3.652
310	49.3	MC	C	1a	9.152	3.908
311	49.3	MC	C	1a	10.336	4.5
312	49.3	MC	C	1a	10.048	4.356
313	49.3	MC	C	1a	15.488	7.076
314	49.3	MC	C	1a	7.04	2.852
315	49.3	MC	C	1a	14.304	6.484
316	49.3	MC	C	1a	11.52	5.092
317	49.3	MC	C	1a	9.12	3.892
318	49.3	MC	C	1a	6.24	2.452
319	49.3	MC	C	1a	10.08	4.372
320	49.3	MC	C	1a	10.688	4.676
321	49.3	MC	C	1a	7.872	3.268
322	49.3	MC	C	1a	7.552	3.108
323	49.3	MC	C	1a	8.992	3.828
324	49.3	MC	C	1a	8.832	3.748
325	49.3	MC	C	1a	12.032	5.348
326	49.3	MC	C	1b	15.392	7.028
327	49.3	MC	C	1b	17.344	8.004
328	49.3	MC	C	1b	10.848	4.756
329	49.3	MC	C	1b	13.344	6.004
330	49.3	MC	C	1b	7.616	3.14
331	49.3	MC	C	1b	8.256	3.46
332	49.3	MC	C	1b	5.952	2.308
333	49.3	MC	C	1b	10.24	4.452
334	49.3	MC	C	1b	18.208	8.436
335	49.3	MC	C	1b	10.24	4.452
336	49.3	MC	C	1b	6.4	2.532
337	49.3	MC	C	1b	9.12	3.892
338	49.3	MC	C	1b	7.968	3.316
339	49.3	MC	C	1b	6.112	2.388
340	49.3	MC	C	1b	5.088	1.876
341	49.3	MC	C	1b	12.352	5.508
342	49.3	MC	C	1b	7.52	3.092
343	49.3	MC	C	1b	7.872	3.268
344	49.3	MC	C	1b	6.944	2.804
345	49.3	MC	C	1b	7.808	3.236
346	49.3	MC	C	1b	10.816	4.74
347	49.3	MC	C	1b	11.008	4.836
348	49.3	MC	C	1b	7.68	3.172
349	49.3	MC	C	1b	11.552	5.108
350	49.3	MC	C	1b	5.728	2.196
351	49.3	MC	C	2a	16.064	7.364
352	49.3	MC	C	2a	12.896	5.78
353	49.3	MC	C	2a	8.224	3.444
354	49.3	MC	C	2a	9.664	4.164
355	49.3	MC	C	2a	14.784	6.724
356	49.3	MC	C	2a	7.712	3.188
357	49.3	MC	C	2a	13.312	5.988
358	49.3	MC	C	2a	11.136	4.9
359	49.3	MC	C	2a	15.2	6.932
360	49.3	MC	C	2a	5.408	2.036
361	49.3	MC	C	2a	7.584	3.124
362	49.3	MC	C	2a	6.048	2.356
363	49.3	MC	C	2a	16.832	7.748
364	49.3	MC	C	2a	9.536	4.1
365	49.3	MC	C	2a	10.112	4.388
366	49.3	MC	C	2a	13.632	6.148
367	49.3	MC	C	2a	12.672	5.668
368	49.3	MC	C	2a	7.552	3.108
369	49.3	MC	C	2a	12.8	5.732
370	49.3	MC	C	2a	9.92	4.292
371	49.3	MC	C	2a	9.568	4.116
372	49.3	MC	C	2a	12.576	5.62
373	49.3	MC	C	2a	18.432	8.548
374	49.3	MC	C	2a	9.696	4.18
375	49.3	MC	C	2a	23.616	11.14
376	49.3	MC	C	2b	18.784	8.724
377	49.3	MC	C	2b	7.936	3.3
378	49.3	MC	C	2b	7.04	2.852
379	49.3	MC	C	2b	8.8	3.732
380	49.3	MC	C	2b	21.536	10.1
381	49.3	MC	C	2b	8.992	3.828
382	49.3	MC	C	2b	5.92	2.292
383	49.3	MC	C	2b	9.472	4.068
384	49.3	MC	C	2b	16.928	7.796
385	49.3	MC	C	2b	11.072	4.868
386	49.3	MC	C	2b	7.232	2.948
387	49.3	MC	C	2b	8.64	3.652
388	49.3	MC	C	2b	7.776	3.22
389	49.3	MC	C	2b	8.352	3.508
390	49.3	MC	C	2b	7.936	3.3
391	49.3	MC	C	2b	12.192	5.428
392	49.3	MC	C	2b	19.328	8.996
393	49.3	MC	C	2b	7.2	2.932
394	49.3	MC	C	2b	7.872	3.268
395	49.3	MC	C	2b	23.776	11.22
396	49.3	MC	C	2b	15.456	7.06
397	49.3	MC	C	2b	20.288	9.476
398	49.3	MC	C	2b	14.496	6.58
399	49.3	MC	C	2b	8.544	3.604
400	49.3	MC	C	2b	6.432	2.548
401	49.3	MC	C	3a	8.736	3.7
402	49.3	MC	C	3a	7.392	3.028
403	49.3	MC	C	3a	12.832	5.748
404	49.3	MC	C	3a	9.312	3.988
405	49.3	MC	C	3a	9.408	4.036
406	49.3	MC	C	3a	6.88	2.772
407	49.3	MC	C	3a	20.032	9.348
408	49.3	MC	C	3a	6.72	2.692
409	49.3	MC	C	3a	10.304	4.484
410	49.3	MC	C	3a	13.92	6.292
411	49.3	MC	C	3a	5.856	2.26
412	49.3	MC	C	3a	5.056	1.86
413	49.3	MC	C	3a	6.048	2.356
414	49.3	MC	C	3a	8.128	3.396
415	49.3	MC	C	3a	11.648	5.156
416	49.3	MC	C	3a	8.672	3.668
417	49.3	MC	C	3a	14.56	6.612
418	49.3	MC	C	3a	18.144	8.404
419	49.3	MC	C	3a	15.52	7.092
420	49.3	MC	C	3a	24.512	11.588
421	49.3	MC	C	3a	12.8	5.732
422	49.3	MC	C	3a	8.768	3.716
423	49.3	MC	C	3a	5.952	2.308
424	49.3	MC	C	3a	8.224	3.444
425	49.3	MC	C	3a	13.376	6.02
426	49.3	MC	C	3b	8.352	3.508
427	49.3	MC	C	3b	13.28	5.972
428	49.3	MC	C	3b	7.936	3.3
429	49.3	MC	C	3b	9.952	4.308
430	49.3	MC	C	3b	9.152	3.908
431	49.3	MC	C	3b	15.2	6.932
432	49.3	MC	C	3b	14.048	6.356
433	49.3	MC	C	3b	10.912	4.788
434	49.3	MC	C	3b	11.84	5.252
435	49.3	MC	C	3b	11.072	4.868
436	49.3	MC	C	3b	12.192	5.428
437	49.3	MC	C	3b	8.192	3.428
438	49.3	MC	C	3b	8.032	3.348
439	49.3	MC	C	3b	13.856	6.26
440	49.3	MC	C	3b	19.456	9.06
441	49.3	MC	C	3b	8	3.332
442	49.3	MC	C	3b	14.624	6.644
443	49.3	MC	C	3b	9.632	4.148
444	49.3	MC	C	3b	5.824	2.244
445	49.3	MC	C	3b	5.792	2.228
446	49.3	MC	C	3b	8.32	3.492
447	49.3	MC	C	3b	6.88	2.772
448	49.3	MC	C	3b	7.296	2.98
449	49.3	MC	C	3b	9.248	3.956
450	49.3	MC	C	3b	9.216	3.94
451	49.3	MCP	A	1a	12.256	5.478
452	49.3	MCP	A	1a	6.976	2.838
453	49.3	MCP	A	1a	8.768	3.734
454	49.3	MCP	A	1a	7.264	2.982
455	49.3	MCP	A	1a	7.616	3.158
456	49.3	MCP	A	1a	6.016	2.358
457	49.3	MCP	A	1a	5.184	1.942
458	49.3	MCP	A	1a	9.824	4.262
459	49.3	MCP	A	1a	9.792	4.246
460	49.3	MCP	A	1a	9.824	4.262
461	49.3	MCP	A	1a	9.152	3.926
462	49.3	MCP	A	1a	8.832	3.766
463	49.3	MCP	A	1a	5.088	1.894
464	49.3	MCP	A	1a	7.04	2.87
465	49.3	MCP	A	1a	14.464	6.582
466	49.3	MCP	A	1a	5.056	1.878
467	49.3	MCP	A	1a	8.224	3.462
468	49.3	MCP	A	1a	8.736	3.718
469	49.3	MCP	A	1a	8.96	3.83
470	49.3	MCP	A	1a	7.04	2.87
471	49.3	MCP	A	1a	7.776	3.238
472	49.3	MCP	A	1a	12.512	5.606
473	49.3	MCP	A	1a	6.912	2.806
474	49.3	MCP	A	1a	9.824	4.262
475	49.3	MCP	A	1a	12.544	5.622
476	49.3	MCP	A	1b	9.952	4.326
477	49.3	MCP	A	1b	5.504	2.102
478	49.3	MCP	A	1b	11.136	4.918
479	49.3	MCP	A	1b	11.296	4.998
480	49.3	MCP	A	1b	9.056	3.878
481	49.3	MCP	A	1b	6.336	2.518
482	49.3	MCP	A	1b	6.048	2.374
483	49.3	MCP	A	1b	6.016	2.358
484	49.3	MCP	A	1b	8.192	3.446
485	49.3	MCP	A	1b	6.4	2.55
486	49.3	MCP	A	1b	6.272	2.486
487	49.3	MCP	A	1b	5.952	2.326
488	49.3	MCP	A	1b	8.544	3.622
489	49.3	MCP	A	1b	6.496	2.598
490	49.3	MCP	A	1b	5.28	1.99
491	49.3	MCP	A	1b	5.6	2.15
492	49.3	MCP	A	1b	5.504	2.102
493	49.3	MCP	A	1b	7.872	3.286
494	49.3	MCP	A	1b	8.096	3.398
495	49.3	MCP	A	1b	7.616	3.158
496	49.3	MCP	A	1b	6.272	2.486
497	49.3	MCP	A	1b	6.336	2.518
498	49.3	MCP	A	1b	8.448	3.574
499	49.3	MCP	A	1b	6.272	2.486
500	49.3	MCP	A	1b	10.688	4.694
501	49.3	MCP	A	2a	7.008	2.854
502	49.3	MCP	A	2a	9.28	3.99
503	49.3	MCP	A	2a	8	3.35
504	49.3	MCP	A	2a	7.264	2.982
505	49.3	MCP	A	2a	10.144	4.422
506	49.3	MCP	A	2a	8	3.35
507	49.3	MCP	A	2a	13.088	5.894
508	49.3	MCP	A	2a	10.24	4.47
509	49.3	MCP	A	2a	8	3.35
510	49.3	MCP	A	2a	9.984	4.342
511	49.3	MCP	A	2a	11.392	5.046
512	49.3	MCP	A	2a	5.728	2.214
513	49.3	MCP	A	2a	8.32	3.51
514	49.3	MCP	A	2a	10.048	4.374
515	49.3	MCP	A	2a	18.496	8.598
516	49.3	MCP	A	2a	11.424	5.062
517	49.3	MCP	A	2a	6.624	2.662
518	49.3	MCP	A	2a	19.872	9.286
519	49.3	MCP	A	2a	11.744	5.222
520	49.3	MCP	A	2a	7.712	3.206
521	49.3	MCP	A	2a	7.616	3.158
522	49.3	MCP	A	2a	8.96	3.83
523	49.3	MCP	A	2a	13.76	6.23
524	49.3	MCP	A	2a	10.112	4.406
525	49.3	MCP	A	2a	8.16	3.43
526	49.3	MCP	A	2b	11.392	5.046
527	49.3	MCP	A	2b	13.92	6.31
528	49.3	MCP	A	2b	9.952	4.326
529	49.3	MCP	A	2b	6.144	2.422
530	49.3	MCP	A	2b	8.448	3.574
531	49.3	MCP	A	2b	8.512	3.606
532	49.3	MCP	A	2b	8.64	3.67
533	49.3	MCP	A	2b	8.896	3.798
534	49.3	MCP	A	2b	8.416	3.558
535	49.3	MCP	A	2b	12.576	5.638
536	49.3	MCP	A	2b	9.056	3.878
537	49.3	MCP	A	2b	11.84	5.27
538	49.3	MCP	A	2b	7.776	3.238
539	49.3	MCP	A	2b	6.912	2.806
540	49.3	MCP	A	2b	11.584	5.142
541	49.3	MCP	A	2b	7.424	3.062
542	49.3	MCP	A	2b	8.32	3.51
543	49.3	MCP	A	2b	8.864	3.782
544	49.3	MCP	A	2b	6.272	2.486
545	49.3	MCP	A	2b	9.184	3.942
546	49.3	MCP	A	2b	12.192	5.446
547	49.3	MCP	A	2b	8.992	3.846
548	49.3	MCP	A	2b	11.008	4.854
549	49.3	MCP	A	2b	10.112	4.406
550	49.3	MCP	A	3a	11.744	5.222
551	49.3	MCP	A	3a	10.272	4.486
552	49.3	MCP	A	3a	6.944	2.822
553	49.3	MCP	A	3a	5.952	2.326
554	49.3	MCP	A	3a	8.192	3.446
555	49.3	MCP	A	3a	8.384	3.542
556	49.3	MCP	A	3a	13.184	5.942
557	49.3	MCP	A	3a	7.264	2.982
558	49.3	MCP	A	3a	8.672	3.686
559	49.3	MCP	A	3a	8.064	3.382
560	49.3	MCP	A	3a	11.456	5.078
561	49.3	MCP	A	3a	9.408	4.054
562	49.3	MCP	A	3a	7.232	2.966
563	49.3	MCP	A	3a	6.528	2.614
564	49.3	MCP	A	3a	7.264	2.982
565	49.3	MCP	A	3a	8.64	3.67
566	49.3	MCP	A	3a	12.64	5.67
567	49.3	MCP	A	3a	7.36	3.03
568	49.3	MCP	A	3a	5.856	2.278
569	49.3	MCP	A	3a	12.576	5.638
570	49.3	MCP	A	3a	9.728	4.214
571	49.3	MCP	A	3a	9.088	3.894
572	49.3	MCP	A	3a	11.84	5.27
573	49.3	MCP	A	3a	9.536	4.118
574	49.3	MCP	A	3a	9.536	4.118
575	49.3	MCP	A	3b	11.872	5.286
576	49.3	MCP	A	3b	7.456	3.078
577	49.3	MCP	A	3b	7.456	3.078
578	49.3	MCP	A	3b	9.536	4.118
579	49.3	MCP	A	3b	5.824	2.262
580	49.3	MCP	A	3b	9.184	3.942
581	49.3	MCP	A	3b	8.096	3.398
582	49.3	MCP	A	3b	5.472	2.086
583	49.3	MCP	A	3b	9.376	4.038
584	49.3	MCP	A	3b	5.888	2.294
585	49.3	MCP	A	3b	5.6	2.15
586	49.3	MCP	A	3b	8.512	3.606
587	49.3	MCP	A	3b	10.848	4.774
588	49.3	MCP	A	3b	20.448	9.574
589	49.3	MCP	A	3b	8.736	3.718
590	49.3	MCP	A	3b	8.736	3.718
591	49.3	MCP	A	3b	9.408	4.054
592	49.3	MCP	A	3b	7.616	3.158
593	49.3	MCP	A	3b	7.712	3.206
594	49.3	MCP	A	3b	7.488	3.094
595	49.3	MCP	A	3b	8.32	3.51
596	49.3	MCP	A	3b	6.464	2.582
597	49.3	MCP	A	3b	7.552	3.126
598	49.3	MCP	A	3b	13.504	6.102
599	49.3	MCP	A	3b	13.984	6.342
600	49.3	MCP	B	1a	12.672	5.686
601	49.3	MCP	B	1a	7.68	3.19
602	49.3	MCP	B	1a	7.584	3.142
603	49.3	MCP	B	1a	10.144	4.422
604	49.3	MCP	B	1a	9.696	4.198
605	49.3	MCP	B	1a	8.672	3.686
606	49.3	MCP	B	1a	6.08	2.39
607	49.3	MCP	B	1a	8.992	3.846
608	49.3	MCP	B	1a	12.64	5.67
609	49.3	MCP	B	1a	8.64	3.67
610	49.3	MCP	B	1a	6.272	2.486
611	49.3	MCP	B	1a	6.88	2.79
612	49.3	MCP	B	1a	6.304	2.502
613	49.3	MCP	B	1a	9.696	4.198
614	49.3	MCP	B	1a	9.888	4.294
615	49.3	MCP	B	1a	7.424	3.062
616	49.3	MCP	B	1a	7.584	3.142
617	49.3	MCP	B	1a	10.944	4.822
618	49.3	MCP	B	1a	7.68	3.19
619	49.3	MCP	B	1a	10.016	4.358
620	49.3	MCP	B	1a	15.008	6.854
621	49.3	MCP	B	1a	8.512	3.606
622	49.3	MCP	B	1a	7.552	3.126
623	49.3	MCP	B	1a	12	5.35
624	49.3	MCP	B	1a	11.392	5.046
625	49.3	MCP	B	1b	8.704	3.702
626	49.3	MCP	B	1b	13.728	6.214
627	49.3	MCP	B	1b	10.016	4.358
628	49.3	MCP	B	1b	7.456	3.078
629	49.3	MCP	B	1b	8.128	3.414
630	49.3	MCP	B	1b	8.224	3.462
631	49.3	MCP	B	1b	8.64	3.67
632	49.3	MCP	B	1b	7.52	3.11
633	49.3	MCP	B	1b	7.456	3.078
634	49.3	MCP	B	1b	10.688	4.694
635	49.3	MCP	B	1b	7.68	3.19
636	49.3	MCP	B	1b	9.408	4.054
637	49.3	MCP	B	1b	6.08	2.39
638	49.3	MCP	B	1b	7.776	3.238
639	49.3	MCP	B	1b	5.504	2.102
640	49.3	MCP	B	1b	5.6	2.15
641	49.3	MCP	B	1b	9.088	3.894
642	49.3	MCP	B	1b	6.912	2.806
643	49.3	MCP	B	1b	8.832	3.766
644	49.3	MCP	B	1b	13.184	5.942
645	49.3	MCP	B	1b	7.776	3.238
646	49.3	MCP	B	1b	8.736	3.718
647	49.3	MCP	B	1b	6.368	2.534
648	49.3	MCP	B	1b	7.072	2.886
649	49.3	MCP	B	1b	7.648	3.174
650	49.3	MCP	B	2a	9.696	4.198
651	49.3	MCP	B	2a	9.184	3.942
652	49.3	MCP	B	2a	9.824	4.262
653	49.3	MCP	B	2a	7.232	2.966
654	49.3	MCP	B	2a	5.088	1.894
655	49.3	MCP	B	2a	7.296	2.998
656	49.3	MCP	B	2a	14.816	6.758
657	49.3	MCP	B	2a	7.776	3.238
658	49.3	MCP	B	2a	5.632	2.166
659	49.3	MCP	B	2a	7.136	2.918
660	49.3	MCP	B	2a	7.136	2.918
661	49.3	MCP	B	2a	8.416	3.558
662	49.3	MCP	B	2a	4.832	1.766
663	49.3	MCP	B	2a	7.904	3.302
664	49.3	MCP	B	2a	8.224	3.462
665	49.3	MCP	B	2a	7.744	3.222
666	49.3	MCP	B	2a	8.48	3.59
667	49.3	MCP	B	2a	20.48	9.59
668	49.3	MCP	B	2a	12.896	5.798
669	49.3	MCP	B	2a	10.656	4.678
670	49.3	MCP	B	2a	7.808	3.254
671	49.3	MCP	B	2a	6.304	2.502
672	49.3	MCP	B	2a	10.304	4.502
673	49.3	MCP	B	2a	8.608	3.654
674	49.3	MCP	B	2a	13.824	6.262
675	49.3	MCP	B	2b	9.696	4.198
676	49.3	MCP	B	2b	9.184	3.942
677	49.3	MCP	B	2b	9.824	4.262
678	49.3	MCP	B	2b	7.232	2.966
679	49.3	MCP	B	2b	5.088	1.894
680	49.3	MCP	B	2b	7.296	2.998
681	49.3	MCP	B	2b	14.816	6.758
682	49.3	MCP	B	2b	7.776	3.238
683	49.3	MCP	B	2b	5.632	2.166
684	49.3	MCP	B	2b	7.136	2.918
685	49.3	MCP	B	2b	7.136	2.918
686	49.3	MCP	B	2b	8.416	3.558
687	49.3	MCP	B	2b	4.832	1.766
688	49.3	MCP	B	2b	7.904	3.302
689	49.3	MCP	B	2b	8.224	3.462
690	49.3	MCP	B	2b	7.744	3.222
691	49.3	MCP	B	2b	8.48	3.59
692	49.3	MCP	B	2b	20.48	9.59
693	49.3	MCP	B	2b	12.896	5.798
694	49.3	MCP	B	2b	10.656	4.678
695	49.3	MCP	B	2b	7.808	3.254
696	49.3	MCP	B	2b	6.304	2.502
697	49.3	MCP	B	2b	10.304	4.502
698	49.3	MCP	B	2b	8.608	3.654
699	49.3	MCP	B	2b	13.824	6.262
700	49.3	MCP	B	3a	6.56	2.63
701	49.3	MCP	B	3a	7.392	3.046
702	49.3	MCP	B	3a	6.464	2.582
703	49.3	MCP	B	3a	6.976	2.838
704	49.3	MCP	B	3a	7.392	3.046
705	49.3	MCP	B	3a	13.856	6.278
706	49.3	MCP	B	3a	13.056	5.878
707	49.3	MCP	B	3a	5.408	2.054
708	49.3	MCP	B	3a	6.464	2.582
709	49.3	MCP	B	3a	8.736	3.718
710	49.3	MCP	B	3a	8.608	3.654
711	49.3	MCP	B	3a	13.408	6.054
712	49.3	MCP	B	3a	7.232	2.966
713	49.3	MCP	B	3a	15.744	7.222
714	49.3	MCP	B	3a	8.192	3.446
715	49.3	MCP	B	3a	10.144	4.422
716	49.3	MCP	B	3a	7.136	2.918
717	49.3	MCP	B	3a	12.8	5.75
718	49.3	MCP	B	3a	17.088	7.894
719	49.3	MCP	B	3a	5.856	2.278
720	49.3	MCP	B	3a	9.472	4.086
721	49.3	MCP	B	3a	7.072	2.886
722	49.3	MCP	B	3a	8.064	3.382
723	49.3	MCP	B	3a	8.608	3.654
724	49.3	MCP	B	3a	5.952	2.326
725	49.3	MCP	B	3b	26.496	12.598
726	49.3	MCP	B	3b	7.872	3.286
727	49.3	MCP	B	3b	6.336	2.518
728	49.3	MCP	B	3b	13.344	6.022
729	49.3	MCP	B	3b	5.248	1.974
730	49.3	MCP	B	3b	8.128	3.414
731	49.3	MCP	B	3b	12.64	5.67
732	49.3	MCP	B	3b	13.376	6.038
733	49.3	MCP	B	3b	16.608	7.654
734	49.3	MCP	B	3b	15.424	7.062
735	49.3	MCP	B	3b	12.192	5.446
736	49.3	MCP	B	3b	9.984	4.342
737	49.3	MCP	B	3b	7.616	3.158
738	49.3	MCP	B	3b	8.096	3.398
739	49.3	MCP	B	3b	4.288	1.494
740	49.3	MCP	B	3b	4.512	1.606
741	49.3	MCP	B	3b	4.384	1.542
742	49.3	MCP	B	3b	6.912	2.806
743	49.3	MCP	B	3b	7.936	3.318
744	49.3	MCP	B	3b	5.632	2.166
745	49.3	MCP	B	3b	12.768	5.734
746	49.3	MCP	B	3b	6.816	2.758
747	49.3	MCP	B	3b	9.088	3.894
748	49.3	MCP	B	3b	28	13.35
749	49.3	MCP	B	3b	12.416	5.558
750	49.3	MCP	C	1a	10.784	4.742
751	49.3	MCP	C	1a	10.784	4.742
752	49.3	MCP	C	1a	4.64	1.67
753	49.3	MCP	C	1a	6.496	2.598
754	49.3	MCP	C	1a	4.288	1.494
755	49.3	MCP	C	1a	10.56	4.63
756	49.3	MCP	C	1a	3.328	1.014
757	49.3	MCP	C	1a	8.096	3.398
758	49.3	MCP	C	1a	4	1.35
759	49.3	MCP	C	1a	5.056	1.878
760	49.3	MCP	C	1a	5.312	2.006
761	49.3	MCP	C	1a	5.632	2.166
762	49.3	MCP	C	1a	9.472	4.086
763	49.3	MCP	C	1a	7.296	2.998
764	49.3	MCP	C	1a	4.896	1.798
765	49.3	MCP	C	1a	3.648	1.174
766	49.3	MCP	C	1a	7.36	3.03
767	49.3	MCP	C	1a	21.376	10.038
768	49.3	MCP	C	1a	14.272	6.486
769	49.3	MCP	C	1a	18.944	8.822
770	49.3	MCP	C	1a	7.296	2.998
771	49.3	MCP	C	1a	6.464	2.582
772	49.3	MCP	C	1a	5.76	2.23
773	49.3	MCP	C	1a	6.112	2.406
774	49.3	MCP	C	1a	17.216	7.958
775	49.3	MCP	C	1b	6.208	2.454
776	49.3	MCP	C	1b	19.296	8.998
777	49.3	MCP	C	1b	6.784	2.742
778	49.3	MCP	C	1b	8	3.35
779	49.3	MCP	C	1b	9.728	4.214
780	49.3	MCP	C	1b	8.032	3.366
781	49.3	MCP	C	1b	12.384	5.542
782	49.3	MCP	C	1b	22.496	10.598
783	49.3	MCP	C	1b	13.728	6.214
784	49.3	MCP	C	1b	11.968	5.334
785	49.3	MCP	C	1b	10.72	4.71
786	49.3	MCP	C	1b	9.12	3.91
787	49.3	MCP	C	1b	11.296	4.998
788	49.3	MCP	C	1b	14.048	6.374
789	49.3	MCP	C	1b	8.128	3.414
790	49.3	MCP	C	1b	5.408	2.054
791	49.3	MCP	C	1b	6.272	2.486
792	49.3	MCP	C	1b	12.128	5.414
793	49.3	MCP	C	1b	11.936	5.318
794	49.3	MCP	C	1b	4.384	1.542
795	49.3	MCP	C	1b	9.248	3.974
796	49.3	MCP	C	1b	14.912	6.806
797	49.3	MCP	C	1b	11.424	5.062
798	49.3	MCP	C	1b	15.04	6.87
799	49.3	MCP	C	1b	11.968	5.334
800	49.3	MCP	C	2a	19.936	9.318
801	49.3	MCP	C	2a	5.536	2.118
802	49.3	MCP	C	2a	10.272	4.486
803	49.3	MCP	C	2a	6.944	2.822
804	49.3	MCP	C	2a	7.712	3.206
805	49.3	MCP	C	2a	11.744	5.222
806	49.3	MCP	C	2a	18.4	8.55
807	49.3	MCP	C	2a	13.344	6.022
808	49.3	MCP	C	2a	5.6	2.15
809	49.3	MCP	C	2a	18.816	8.758
810	49.3	MCP	C	2a	4.448	1.574
811	49.3	MCP	C	2a	5.632	2.166
812	49.3	MCP	C	2a	7.168	2.934
813	49.3	MCP	C	2a	5.792	2.246
814	49.3	MCP	C	2a	5.344	2.022
815	49.3	MCP	C	2a	5.984	2.342
816	49.3	MCP	C	2a	14.176	6.438
817	49.3	MCP	C	2a	6.848	2.774
818	49.3	MCP	C	2a	17.856	8.278
819	49.3	MCP	C	2a	10.016	4.358
820	49.3	MCP	C	2a	7.776	3.238
821	49.3	MCP	C	2a	4.704	1.702
822	49.3	MCP	C	2a	6.048	2.374
823	49.3	MCP	C	2a	6.304	2.502
824	49.3	MCP	C	2a	6.592	2.646
825	49.3	MCP	C	2a	7.584	3.142
826	49.3	MCP	C	2b	9.152	3.926
827	49.3	MCP	C	2b	11.104	4.902
828	49.3	MCP	C	2b	5.984	2.342
829	49.3	MCP	C	2b	8.576	3.638
830	49.3	MCP	C	2b	11.136	4.918
831	49.3	MCP	C	2b	5.088	1.894
832	49.3	MCP	C	2b	9.952	4.326
833	49.3	MCP	C	2b	15.232	6.966
834	49.3	MCP	C	2b	12.288	5.494
835	49.3	MCP	C	2b	6.048	2.374
836	49.3	MCP	C	2b	7.04	2.87
837	49.3	MCP	C	2b	10.112	4.406
838	49.3	MCP	C	2b	6.4	2.55
839	49.3	MCP	C	2b	6.24	2.47
840	49.3	MCP	C	2b	7.328	3.014
841	49.3	MCP	C	2b	18.56	8.63
842	49.3	MCP	C	2b	9.92	4.31
843	49.3	MCP	C	2b	11.584	5.142
844	49.3	MCP	C	2b	6.912	2.806
845	49.3	MCP	C	2b	16.32	7.51
846	49.3	MCP	C	2b	10.368	4.534
847	49.3	MCP	C	2b	8.832	3.766
848	49.3	MCP	C	2b	10.496	4.598
849	49.3	MCP	C	2b	6.272	2.486
850	49.3	MCP	C	2b	7.264	2.982
851	49.3	MCP	C	3a	8.64	3.67
852	49.3	MCP	C	3a	9.728	4.214
853	49.3	MCP	C	3a	8.768	3.734
854	49.3	MCP	C	3a	7.872	3.286
855	49.3	MCP	C	3a	6.848	2.774
856	49.3	MCP	C	3a	7.264	2.982
857	49.3	MCP	C	3a	14.048	6.374
858	49.3	MCP	C	3a	9.856	4.278
859	49.3	MCP	C	3a	7.008	2.854
860	49.3	MCP	C	3a	8.928	3.814
861	49.3	MCP	C	3a	13.76	6.23
862	49.3	MCP	C	3a	6.752	2.726
863	49.3	MCP	C	3a	12.384	5.542
864	49.3	MCP	C	3a	12.288	5.494
865	49.3	MCP	C	3a	14.08	6.39
866	49.3	MCP	C	3a	12.128	5.414
867	49.3	MCP	C	3a	10.88	4.79
868	49.3	MCP	C	3a	12.96	5.83
869	49.3	MCP	C	3a	9.6	4.15
870	49.3	MCP	C	3a	10.208	4.454
871	49.3	MCP	C	3a	15.072	6.886
872	49.3	MCP	C	3a	12.96	5.83
873	49.3	MCP	C	3a	16.576	7.638
874	49.3	MCP	C	3a	9.92	4.31
875	49.3	MCP	C	3a	10.4	4.55
876	49.3	MCP	C	3b	6.208	2.454
877	49.3	MCP	C	3b	9.824	4.262
878	49.3	MCP	C	3b	4.96	1.83
879	49.3	MCP	C	3b	5.728	2.214
880	49.3	MCP	C	3b	5.024	1.862
881	49.3	MCP	C	3b	5.376	2.038
882	49.3	MCP	C	3b	5.152	1.926
883	49.3	MCP	C	3b	12.448	5.574
884	49.3	MCP	C	3b	9.536	4.118
885	49.3	MCP	C	3b	12.992	5.846
886	49.3	MCP	C	3b	5.088	1.894
887	49.3	MCP	C	3b	4.288	1.494
888	49.3	MCP	C	3b	7.392	3.046
889	49.3	MCP	C	3b	5.792	2.246
890	49.3	MCP	C	3b	13.408	6.054
891	49.3	MCP	C	3b	5.568	2.134
892	49.3	MCP	C	3b	5.472	2.086
893	49.3	MCP	C	3b	5.6	2.15
894	49.3	MCP	C	3b	5.408	2.054
895	49.3	MCP	C	3b	8	3.35
896	49.3	MCP	C	3b	12.256	5.478
897	49.3	MCP	C	3b	5.792	2.246
898	49.3	MCP	C	3b	4.096	1.398
899	49.3	MCP	C	3b	7.648	3.174
900	49.3	MCP	C	3b	5.44	2.07
901	119	MCP	A	1a	20.64	9.58
902	119	MC	A	1a	14.304	6.412
903	119	MC	A	1a	57.376	27.948
904	119	MC	A	1a	95.904	47.212
905	119	MC	A	1a	25.632	12.076
906	119	MC	A	1a	38.336	18.428
907	119	MC	A	1a	60.928	29.724
908	119	MC	A	1a	48.16	23.34
909	119	MC	A	1a	92.928	45.724
910	119	MC	A	1a	91.904	45.212
911	119	MC	A	1a	84.192	41.356
912	119	MC	A	1a	58.816	28.668
913	119	MC	A	1a	48.16	23.34
914	119	MC	A	1a	64.608	31.564
915	119	MC	A	1a	21.856	10.188
916	119	MC	A	1a	78.752	38.636
917	119	MC	A	1a	46.592	22.556
918	119	MC	A	1a	32.864	15.692
919	119	MC	A	1a	88.864	43.692
920	119	MC	A	1a	40.928	19.724
921	119	MC	A	1a	85.6	42.06
922	119	MC	A	1a	7.808	3.164
923	119	MC	A	1a	32.864	15.692
924	119	MC	A	1a	78.848	38.684
925	119	MC	A	1a	16.192	7.356
926	119	MC	A	1b	19.712	9.116
927	119	MC	A	1b	22.912	10.716
928	119	MC	A	1b	21.888	10.204
929	119	MC	A	1b	7.04	2.78
930	119	MC	A	1b	107.168	52.844
931	119	MC	A	1b	37.12	17.82
932	119	MC	A	1b	39.392	18.956
933	119	MC	A	1b	43.936	21.228
934	119	MC	A	1b	12.064	5.292
935	119	MC	A	1b	63.2	30.86
936	119	MC	A	1b	41.472	19.996
937	119	MC	A	1b	14.944	6.732
938	119	MC	A	1b	78.784	38.652
939	119	MC	A	1b	45.472	21.996
940	119	MC	A	1b	53.472	25.996
941	119	MC	A	1b	52.576	25.548
942	119	MC	A	1b	87.232	42.876
943	119	MC	A	1b	45.92	22.22
944	119	MC	A	1b	52.288	25.404
945	119	MC	A	1b	26.624	12.572
946	119	MC	A	1b	74.592	36.556
947	119	MC	A	1b	20.928	9.724
948	119	MC	A	1b	103.424	50.972
949	119	MC	A	1b	148	73.26
950	119	MC	A	1b	5.952	2.236
951	119	MC	A	2a	60.288	29.404
952	119	MC	A	2a	38.272	18.396
953	119	MC	A	2a	69.216	33.868
954	119	MC	A	2a	154.208	76.364
955	119	MC	A	2a	21.632	10.076
956	119	MC	A	2a	20.224	9.372
957	119	MC	A	2a	73.376	35.948
958	119	MC	A	2a	161.664	80.092
959	119	MC	A	2a	126.368	62.444
960	119	MC	A	2a	22.56	10.54
961	119	MC	A	2a	100.224	49.372
962	119	MC	A	2a	23.168	10.844
963	119	MC	A	2a	75.2	36.86
964	119	MC	A	2a	82.72	40.62
965	119	MC	A	2a	18.624	8.572
966	119	MC	A	2a	49.28	23.9
967	119	MC	A	2a	34.784	16.652
968	119	MC	A	2a	99.648	49.084
969	119	MC	A	2a	0.448	-0.516
970	119	MC	A	2a	14.144	6.332
971	119	MC	A	2a	28.352	13.436
972	119	MC	A	2a	17.888	8.204
973	119	MC	A	2a	100.16	49.34
974	119	MC	A	2a	38.112	18.316
975	119	MC	A	2a	22.592	10.556
976	119	MC	A	2b	29.344	13.932
977	119	MC	A	2b	50.528	24.524
978	119	MC	A	2b	35.904	17.212
979	119	MC	A	2b	38.144	18.332
980	119	MC	A	2b	90.08	44.3
981	119	MC	A	2b	91.808	45.164
982	119	MC	A	2b	149.664	74.092
983	119	MC	A	2b	18.688	8.604
984	119	MC	A	2b	80.416	39.468
985	119	MC	A	2b	99.2	48.86
986	119	MC	A	2b	63.136	30.828
987	119	MC	A	2b	19.904	9.212
988	119	MC	A	2b	63.136	30.828
989	119	MC	A	2b	12.064	5.292
990	119	MC	A	2b	57.952	28.236
991	119	MC	A	2b	18.432	8.476
992	119	MC	A	2b	172.064	85.292
993	119	MC	A	2b	49.728	24.124
994	119	MC	A	2b	68.384	33.452
995	119	MC	A	2b	80.256	39.388
996	119	MC	A	2b	35.872	17.196
997	119	MC	A	2b	78.016	38.268
998	119	MC	A	2b	140.768	69.644
999	119	MC	A	2b	47.712	23.116
1000	119	MC	A	2b	29.824	14.172
1001	119	MC	A	3a	12.768	5.644
1002	119	MC	A	3a	36.064	17.292
1003	119	MC	A	3a	35.84	17.18
1004	119	MC	A	3a	43.136	20.828
1005	119	MC	A	3a	16.256	7.388
1006	119	MC	A	3a	20	9.26
1007	119	MC	A	3a	36.992	17.756
1008	119	MC	A	3a	103.296	50.908
1009	119	MC	A	3a	21.76	10.14
1010	119	MC	A	3a	10.336	4.428
1011	119	MC	A	3a	18.624	8.572
1012	119	MC	A	3a	19.808	9.164
1013	119	MC	A	3a	62.56	30.54
1014	119	MC	A	3a	67.456	32.988
1015	119	MC	A	3a	19.36	8.94
1016	119	MC	A	3a	22.016	10.268
1017	119	MC	A	3a	48.448	23.484
1018	119	MC	A	3a	28.704	13.612
1019	119	MC	A	3a	24.864	11.692
1020	119	MC	A	3a	72.416	35.468
1021	119	MC	A	3a	20.16	9.34
1022	119	MC	A	3a	20.928	9.724
1023	119	MC	A	3a	11.968	5.244
1024	119	MC	A	3a	21.248	9.884
1025	119	MC	A	3a	24.96	11.74
1026	119	MC	A	3b	9.536	4.028
1027	119	MC	A	3b	23.168	10.844
1028	119	MC	A	3b	21.28	9.9
1029	119	MC	A	3b	64.736	31.628
1030	119	MC	A	3b	14.912	6.716
1031	119	MC	A	3b	66.368	32.444
1032	119	MC	A	3b	15.552	7.036
1033	119	MC	A	3b	11.36	4.94
1034	119	MC	A	3b	19.552	9.036
1035	119	MC	A	3b	8.832	3.676
1036	119	MC	A	3b	31.168	14.844
1037	119	MC	A	3b	92.352	45.436
1038	119	MC	A	3b	43.488	21.004
1039	119	MC	A	3b	32.416	15.468
1040	119	MC	A	3b	11.456	4.988
1041	119	MC	A	3b	64.928	31.724
1042	119	MC	A	3b	89.408	43.964
1043	119	MC	A	3b	18.848	8.684
1044	119	MC	A	3b	61.312	29.916
1045	119	MC	A	3b	20.48	9.5
1046	119	MC	A	3b	17.344	7.932
1047	119	MC	A	3b	16.288	7.404
1048	119	MC	A	3b	12.672	5.596
1049	119	MC	A	3b	18.72	8.62
1050	119	MC	A	3b	19.616	9.068
1051	119	MC	B	1a	44.832	21.676
1052	119	MC	B	1a	15.104	6.812
1053	119	MC	B	1a	214.624	106.572
1054	119	MC	B	1a	140.192	69.356
1055	119	MC	B	1a	38.912	18.716
1056	119	MC	B	1a	43.2	20.86
1057	119	MC	B	1a	27.328	12.924
1058	119	MC	B	1a	79.232	38.876
1059	119	MC	B	1a	36.352	17.436
1060	119	MC	B	1a	37.952	18.236
1061	119	MC	B	1a	65.76	32.14
1062	119	MC	B	1a	31.136	14.828
1063	119	MC	B	1a	12.832	5.676
1064	119	MC	B	1a	27.2	12.86
1065	119	MC	B	1a	19.136	8.828
1066	119	MC	B	1a	38.304	18.412
1067	119	MC	B	1a	7.68	3.1
1068	119	MC	B	1a	57.28	27.9
1069	119	MC	B	1a	9.28	3.9
1070	119	MC	B	1a	0.448	-0.516
1071	119	MC	B	1a	65.376	31.948
1072	119	MC	B	1a	25.632	12.076
1073	119	MC	B	1a	28.416	13.468
1074	119	MC	B	1a	12.352	5.436
1075	119	MC	B	1a	17.632	8.076
1076	119	MC	B	1b	26.656	12.588
1077	119	MC	B	1b	119.168	58.844
1078	119	MC	B	1b	19.584	9.052
1079	119	MC	B	1b	28.032	13.276
1080	119	MC	B	1b	58.528	28.524
1081	119	MC	B	1b	27.68	13.1
1082	119	MC	B	1b	97.92	48.22
1083	119	MC	B	1b	141.888	70.204
1084	119	MC	B	1b	77.248	37.884
1085	119	MC	B	1b	57.28	27.9
1086	119	MC	B	1b	47.136	22.828
1087	119	MC	B	1b	22.08	10.3
1088	119	MC	B	1b	109.184	53.852
1089	119	MC	B	1b	33.792	16.156
1090	119	MC	B	1b	34.432	16.476
1091	119	MC	B	1b	38.272	18.396
1092	119	MC	B	1b	37.28	17.9
1093	119	MC	B	1b	43.072	20.796
1094	119	MC	B	1b	19.392	8.956
1095	119	MC	B	1b	67.424	32.972
1096	119	MC	B	1b	52.32	25.42
1097	119	MC	B	1b	30.88	14.7
1098	119	MC	B	1b	69.76	34.14
1099	119	MC	B	1b	101.888	50.204
1100	119	MC	B	1b	101.6	50.06
1101	119	MC	B	2a	30.944	14.732
1102	119	MC	B	2a	63.04	30.78
1103	119	MC	B	2a	33.248	15.884
1104	119	MC	B	2a	27.776	13.148
1105	119	MC	B	2a	44.608	21.564
1106	119	MC	B	2a	8.768	3.644
1107	119	MC	B	2a	22.88	10.7
1108	119	MC	B	2a	13.824	6.172
1109	119	MC	B	2a	26.176	12.348
1110	119	MC	B	2a	37.504	18.012
1111	119	MC	B	2a	101.44	49.98
1112	119	MC	B	2a	34.304	16.412
1113	119	MC	B	2a	23.712	11.116
1114	119	MC	B	2a	21.888	10.204
1115	119	MC	B	2a	33.92	16.22
1116	119	MC	B	2a	21.056	9.788
1117	119	MC	B	2a	29.504	14.012
1118	119	MC	B	2a	31.584	15.052
1119	119	MC	B	2a	10.016	4.268
1120	119	MC	B	2a	79.008	38.764
1121	119	MC	B	2a	16.288	7.404
1122	119	MC	B	2a	66.784	32.652
1123	119	MC	B	2a	16.096	7.308
1124	119	MC	B	2a	15.648	7.084
1125	119	MC	B	2a	33.856	16.188
1126	119	MC	B	2b	50.016	24.268
1127	119	MC	B	2b	45.28	21.9
1128	119	MC	B	2b	128.48	63.5
1129	119	MC	B	2b	39.744	19.132
1130	119	MC	B	2b	61.408	29.964
1131	119	MC	B	2b	50.528	24.524
1132	119	MC	B	2b	109.408	53.964
1133	119	MC	B	2b	75.264	36.892
1134	119	MC	B	2b	7.872	3.196
1135	119	MC	B	2b	141.28	69.9
1136	119	MC	B	2b	77.632	38.076
1137	119	MC	B	2b	29.024	13.772
1138	119	MC	B	2b	56.032	27.276
1139	119	MC	B	2b	71.072	34.796
1140	119	MC	B	2b	8.608	3.564
1141	119	MC	B	2b	23.424	10.972
1142	119	MC	B	2b	33.824	16.172
1143	119	MC	B	2b	78.336	38.428
1144	119	MC	B	2b	77.056	37.788
1145	119	MC	B	2b	77.92	38.22
1146	119	MC	B	2b	127.232	62.876
1147	119	MC	B	2b	121.792	60.156
1148	119	MC	B	2b	55.872	27.196
1149	119	MC	B	2b	10.88	4.7
1150	119	MC	B	2b	81.184	39.852
1151	119	MC	B	3a	160.96	79.74
1152	119	MC	B	3a	37.024	17.772
1153	119	MC	B	3a	16.224	7.372
1154	119	MC	B	3a	95.552	47.036
1155	119	MC	B	3a	57.696	28.108
1156	119	MC	B	3a	43.392	20.956
1157	119	MC	B	3a	39.328	18.924
1158	119	MC	B	3a	99.584	49.052
1159	119	MC	B	3a	62.592	30.556
1160	119	MC	B	3a	98.464	48.492
1161	119	MC	B	3a	18.816	8.668
1162	119	MC	B	3a	15.584	7.052
1163	119	MC	B	3a	50.912	24.716
1164	119	MC	B	3a	61.92	30.22
1165	119	MC	B	3a	26.464	12.492
1166	119	MC	B	3a	14.784	6.652
1167	119	MC	B	3a	83.232	40.876
1168	119	MC	B	3a	68.64	33.58
1169	119	MC	B	3a	122.08	60.3
1170	119	MC	B	3a	34.56	16.54
1171	119	MC	B	3a	12.96	5.74
1172	119	MC	B	3a	45.216	21.868
1173	119	MC	B	3a	48.384	23.452
1174	119	MC	B	3a	11.136	4.828
1175	119	MC	B	3a	47.712	23.116
1176	119	MC	B	3b	88.704	43.612
1177	119	MC	B	3b	74.496	36.508
1178	119	MC	B	3b	128.48	63.5
1179	119	MC	B	3b	10.176	4.348
1180	119	MC	B	3b	28.736	13.628
1181	119	MC	B	3b	134.592	66.556
1182	119	MC	B	3b	7.712	3.116
1183	119	MC	B	3b	45.536	22.028
1184	119	MC	B	3b	62.08	30.3
1185	119	MC	B	3b	15.04	6.78
1186	119	MC	B	3b	43.552	21.036
1187	119	MC	B	3b	170.208	84.364
1188	119	MC	B	3b	30.24	14.38
1189	119	MC	B	3b	8.096	3.308
1190	119	MC	B	3b	10.72	4.62
1191	119	MC	B	3b	114.72	56.62
1192	119	MC	B	3b	69.408	33.964
1193	119	MC	B	3b	44.736	21.628
1194	119	MC	B	3b	16.384	7.452
1195	119	MC	B	3b	50.464	24.492
1196	119	MC	B	3b	120.672	59.596
1197	119	MC	B	3b	18.176	8.348
1198	119	MC	B	3b	51.168	24.844
1199	119	MC	B	3b	105.184	51.852
1200	119	MC	B	3b	56.32	27.42
1201	119	MC	C	1a	15.232	6.876
1202	119	MC	C	1a	55.264	26.892
1203	119	MC	C	1a	9.088	3.804
1204	119	MC	C	1a	8.736	3.628
1205	119	MC	C	1a	20.608	9.564
1206	119	MC	C	1a	17.888	8.204
1207	119	MC	C	1a	22.304	10.412
1208	119	MC	C	1a	28.032	13.276
1209	119	MC	C	1a	59.584	29.052
1210	119	MC	C	1a	13.632	6.076
1211	119	MC	C	1a	10.368	4.444
1212	119	MC	C	1a	48.352	23.436
1213	119	MC	C	1a	66.304	32.412
1214	119	MC	C	1a	8.416	3.468
1215	119	MC	C	1a	59.808	29.164
1216	119	MC	C	1a	61.088	29.804
1217	119	MC	C	1a	13.504	6.012
1218	119	MC	C	1a	10.112	4.316
1219	119	MC	C	1a	19.328	8.924
1220	119	MC	C	1a	22.912	10.716
1221	119	MC	C	1a	85.248	41.884
1222	119	MC	C	1a	12.832	5.676
1223	119	MC	C	1a	15.744	7.132
1224	119	MC	C	1a	66.72	32.62
1225	119	MC	C	1a	34.112	16.316
1226	119	MC	C	1b	73.76	36.14
1227	119	MC	C	1b	24.832	11.676
1228	119	MC	C	1b	42.176	20.348
1229	119	MC	C	1b	64.384	31.452
1230	119	MC	C	1b	8.512	3.516
1231	119	MC	C	1b	14.112	6.316
1232	119	MC	C	1b	108.064	53.292
1233	119	MC	C	1b	45.664	22.092
1234	119	MC	C	1b	65.632	32.076
1235	119	MC	C	1b	11.008	4.764
1236	119	MC	C	1b	110.304	54.412
1237	119	MC	C	1b	94.656	46.588
1238	119	MC	C	1b	39.04	18.78
1239	119	MC	C	1b	22.944	10.732
1240	119	MC	C	1b	46.784	22.652
1241	119	MC	C	1b	13.376	5.948
1242	119	MC	C	1b	9.376	3.948
1243	119	MC	C	1b	13.952	6.236
1244	119	MC	C	1b	14.368	6.444
1245	119	MC	C	1b	10.88	4.7
1246	119	MC	C	1b	36	17.26
1247	119	MC	C	1b	32.032	15.276
1248	119	MC	C	1b	9.408	3.964
1249	119	MC	C	1b	15.392	6.956
1250	119	MC	C	1b	51.392	24.956
1251	119	MC	C	2a	17.888	8.204
1252	119	MC	C	2a	121.696	60.108
1253	119	MC	C	2a	48.704	23.612
1254	119	MC	C	2a	24.608	11.564
1255	119	MC	C	2a	12.512	5.516
1256	119	MC	C	2a	122.08	60.3
1257	119	MC	C	2a	26.368	12.444
1258	119	MC	C	2a	49.792	24.156
1259	119	MC	C	2a	85.856	42.188
1260	119	MC	C	2a	14.976	6.748
1261	119	MC	C	2a	42.72	20.62
1262	119	MC	C	2a	47.744	23.132
1263	119	MC	C	2a	89.824	44.172
1264	119	MC	C	2a	45.44	21.98
1265	119	MC	C	2a	82.528	40.524
1266	119	MC	C	2a	10.336	4.428
1267	119	MC	C	2a	47.424	22.972
1268	119	MC	C	2a	13.984	6.252
1269	119	MC	C	2a	95.296	46.908
1270	119	MC	C	2a	43.84	21.18
1271	119	MC	C	2a	34.016	16.268
1272	119	MC	C	2a	87.392	42.956
1273	119	MC	C	2a	16.064	7.292
1274	119	MC	C	2a	21.92	10.22
1275	119	MC	C	2a	107.552	53.036
1276	119	MC	C	2b	50.848	24.684
1277	119	MC	C	2b	65.792	32.156
1278	119	MC	C	2b	200.384	99.452
1279	119	MC	C	2b	131.68	65.1
1280	119	MC	C	2b	47.744	23.132
1281	119	MC	C	2b	69.792	34.156
1282	119	MC	C	2b	10.144	4.332
1283	119	MC	C	2b	156.032	77.276
1284	119	MC	C	2b	29.888	14.204
1285	119	MC	C	2b	23.488	11.004
1286	119	MC	C	2b	90.816	44.668
1287	119	MC	C	2b	80.896	39.708
1288	119	MC	C	2b	23.008	10.764
1289	119	MC	C	2b	25.984	12.252
1290	119	MC	C	2b	68.832	33.676
1291	119	MC	C	2b	35.808	17.164
1292	119	MC	C	2b	48.864	23.692
1293	119	MC	C	2b	44.48	21.5
1294	119	MC	C	2b	37.344	17.932
1295	119	MC	C	2b	13.088	5.804
1296	119	MC	C	2b	46.88	22.7
1297	119	MC	C	2b	47.744	23.132
1298	119	MC	C	2b	17.888	8.204
1299	119	MC	C	2b	43.36	20.94
1300	119	MC	C	2b	40.512	19.516
1301	119	MC	C	3a	40.16	19.34
1302	119	MC	C	3a	62.592	30.556
1303	119	MC	C	3a	32.352	15.436
1304	119	MC	C	3a	137.76	68.14
1305	119	MC	C	3a	141.28	69.9
1306	119	MC	C	3a	137.376	67.948
1307	119	MC	C	3a	18.432	8.476
1308	119	MC	C	3a	135.456	66.988
1309	119	MC	C	3a	13.248	5.884
1310	119	MC	C	3a	18.56	8.54
1311	119	MC	C	3a	15.936	7.228
1312	119	MC	C	3a	82.464	40.492
1313	119	MC	C	3a	132.544	65.532
1314	119	MC	C	3a	116.672	57.596
1315	119	MC	C	3a	37.792	18.156
1316	119	MC	C	3a	10.88	4.7
1317	119	MC	C	3a	70.304	34.412
1318	119	MC	C	3a	87.616	43.068
1319	119	MC	C	3a	6.624	2.572
1320	119	MC	C	3a	31.52	15.02
1321	119	MC	C	3a	25.088	11.804
1322	119	MC	C	3a	75.328	36.924
1323	119	MC	C	3a	59.008	28.764
1324	119	MC	C	3a	38.752	18.636
1325	119	MC	C	3a	38.56	18.54
1326	119	MC	C	3b	41.056	19.788
1327	119	MC	C	3b	83.616	41.068
1328	119	MC	C	3b	97.728	48.124
1329	119	MC	C	3b	57.664	28.092
1330	119	MC	C	3b	76.608	37.564
1331	119	MC	C	3b	6.656	2.588
1332	119	MC	C	3b	18.72	8.62
1333	119	MC	C	3b	18.752	8.636
1334	119	MC	C	3b	82.208	40.364
1335	119	MC	C	3b	100.48	49.5
1336	119	MC	C	3b	38.816	18.668
1337	119	MC	C	3b	23.232	10.876
1338	119	MC	C	3b	26.144	12.332
1339	119	MC	C	3b	37.312	17.916
1340	119	MC	C	3b	104.416	51.468
1341	119	MC	C	3b	54.688	26.604
1342	119	MC	C	3b	52.384	25.452
1343	119	MC	C	3b	9.376	3.948
1344	119	MC	C	3b	189.632	94.076
1345	119	MC	C	3b	69.728	34.124
1346	119	MC	C	3b	65.856	32.188
1347	119	MC	C	3b	14.24	6.38
1348	119	MC	C	3b	62.976	30.748
1349	119	MC	C	3b	53.12	25.82
1350	119	MC	C	3b	155.712	77.116
1351	119	MCP	A	1a	279.136	138.828
1352	119	MCP	A	1a	39.04	18.78
1353	119	MCP	A	1a	139.232	68.876
1354	119	MCP	A	1a	42.752	20.636
1355	119	MCP	A	1a	48.48	23.5
1356	119	MCP	A	1a	19.04	8.78
1357	119	MCP	A	1a	27.968	13.244
1358	119	MCP	A	1a	14.24	6.38
1359	119	MCP	A	1a	70.656	34.588
1360	119	MCP	A	1a	70.208	34.364
1361	119	MCP	A	1a	42.816	20.668
1362	119	MCP	A	1a	11.232	4.876
1363	119	MCP	A	1a	78.048	38.284
1364	119	MCP	A	1a	65.472	31.996
1365	119	MCP	A	1a	22.816	10.668
1366	119	MCP	A	1a	98.176	48.348
1367	119	MCP	A	1a	53.888	26.204
1368	119	MCP	A	1a	62.304	30.412
1369	119	MCP	A	1a	39.68	19.1
1370	119	MCP	A	1a	109.184	53.852
1371	119	MCP	A	1a	99.776	49.148
1372	119	MCP	A	1a	21.92	10.22
1373	119	MCP	A	1a	24.512	11.516
1374	119	MCP	A	1a	38.912	18.716
1375	119	MCP	A	1a	9.088	3.804
1376	119	MCP	A	1b	16.32	7.42
1377	119	MCP	A	1b	37.312	17.916
1378	119	MCP	A	1b	36.096	17.308
1379	119	MCP	A	1b	45.888	22.204
1380	119	MCP	A	1b	64.32	31.42
1381	119	MCP	A	1b	76.928	37.724
1382	119	MCP	A	1b	13.984	6.252
1383	119	MCP	A	1b	110.944	54.732
1384	119	MCP	A	1b	37.472	17.996
1385	119	MCP	A	1b	15.648	7.084
1386	119	MCP	A	1b	16.896	7.708
1387	119	MCP	A	1b	70.72	34.62
1388	119	MCP	A	1b	27.616	13.068
1389	119	MCP	A	1b	40.416	19.468
1390	119	MCP	A	1b	156.8	77.66
1391	119	MCP	A	1b	83.04	40.78
1392	119	MCP	A	1b	40.896	19.708
1393	119	MCP	A	1b	46.528	22.524
1394	119	MCP	A	1b	71.264	34.892
1395	119	MCP	A	1b	69.696	34.108
1396	119	MCP	A	1b	108.704	53.612
1397	119	MCP	A	1b	86.464	42.492
1398	119	MCP	A	1b	55.808	27.164
1399	119	MCP	A	1b	219.648	109.084
1400	119	MCP	A	1b	16.416	7.468
1401	119	MCP	A	2a	20.448	9.484
1402	119	MCP	A	2a	75.68	37.1
1403	119	MCP	A	2a	39.104	18.812
1404	119	MCP	A	2a	114.816	56.668
1405	119	MCP	A	2a	31.968	15.244
1406	119	MCP	A	2a	13.536	6.028
1407	119	MCP	A	2a	87.36	42.94
1408	119	MCP	A	2a	38.24	18.38
1409	119	MCP	A	2a	15.36	6.94
1410	119	MCP	A	2a	14.304	6.412
1411	119	MCP	A	2a	19.616	9.068
1412	119	MCP	A	2a	43.136	20.828
1413	119	MCP	A	2a	34.976	16.748
1414	119	MCP	A	2a	20.352	9.436
1415	119	MCP	A	2a	18.208	8.364
1416	119	MCP	A	2a	33.952	16.236
1417	119	MCP	A	2a	15.072	6.796
1418	119	MCP	A	2a	33.792	16.156
1419	119	MCP	A	2a	16.128	7.324
1420	119	MCP	A	2a	26.272	12.396
1421	119	MCP	A	2a	41.504	20.012
1422	119	MCP	A	2a	12.576	5.548
1423	119	MCP	A	2a	16.672	7.596
1424	119	MCP	A	2a	48.64	23.58
1425	119	MCP	A	2a	99.744	49.132
1426	119	MCP	A	2b	83.2	40.86
1427	119	MCP	A	2b	64.288	31.404
1428	119	MCP	A	2b	25.088	11.804
1429	119	MCP	A	2b	37.568	18.044
1430	119	MCP	A	2b	56.64	27.58
1431	119	MCP	A	2b	9.088	3.804
1432	119	MCP	A	2b	13.088	5.804
1433	119	MCP	A	2b	14.912	6.716
1434	119	MCP	A	2b	37.088	17.804
1435	119	MCP	A	2b	67.744	33.132
1436	119	MCP	A	2b	38.784	18.652
1437	119	MCP	A	2b	35.616	17.068
1438	119	MCP	A	2b	29.6	14.06
1439	119	MCP	A	2b	39.2	18.86
1440	119	MCP	A	2b	52.512	25.516
1441	119	MCP	A	2b	8.416	3.468
1442	119	MCP	A	2b	15.84	7.18
1443	119	MCP	A	2b	11.712	5.116
1444	119	MCP	A	2b	37.088	17.804
1445	119	MCP	A	2b	62.688	30.604
1446	119	MCP	A	2b	31.392	14.956
1447	119	MCP	A	2b	32.48	15.5
1448	119	MCP	A	2b	48.096	23.308
1449	119	MCP	A	2b	50.944	24.732
1450	119	MCP	A	2b	76.128	37.324
1451	119	MCP	A	3a	28.16	13.34
1452	119	MCP	A	3a	40.8	19.66
1453	119	MCP	A	3a	10.048	4.284
1454	119	MCP	A	3a	36.544	17.532
1455	119	MCP	A	3a	13.728	6.124
1456	119	MCP	A	3a	7.232	2.876
1457	119	MCP	A	3a	36.544	17.532
1458	119	MCP	A	3a	11.584	5.052
1459	119	MCP	A	3a	6.304	2.412
1460	119	MCP	A	3a	39.04	18.78
1461	119	MCP	A	3a	25.952	12.236
1462	119	MCP	A	3a	11.456	4.988
1463	119	MCP	A	3a	32.128	15.324
1464	119	MCP	A	3a	35.264	16.892
1465	119	MCP	A	3a	44.352	21.436
1466	119	MCP	A	3a	28.8	13.66
1467	119	MCP	A	3a	18.752	8.636
1468	119	MCP	A	3a	75.712	37.116
1469	119	MCP	A	3a	36.608	17.564
1470	119	MCP	A	3a	49.536	24.028
1471	119	MCP	A	3a	60.704	29.612
1472	119	MCP	A	3a	16.224	7.372
1473	119	MCP	A	3a	19.968	9.244
1474	119	MCP	A	3a	20.704	9.612
1475	119	MCP	A	3a	47.776	23.148
1476	119	MCP	A	3b	18.144	8.332
1477	119	MCP	A	3b	40.32	19.42
1478	119	MCP	A	3b	43.008	20.764
1479	119	MCP	A	3b	38.048	18.284
1480	119	MCP	A	3b	18.912	8.716
1481	119	MCP	A	3b	85.088	41.804
1482	119	MCP	A	3b	97.6	48.06
1483	119	MCP	A	3b	35.68	17.1
1484	119	MCP	A	3b	9.248	3.884
1485	119	MCP	A	3b	74.24	36.38
1486	119	MCP	A	3b	8.032	3.276
1487	119	MCP	A	3b	18.656	8.588
1488	119	MCP	A	3b	7.648	3.084
1489	119	MCP	A	3b	70.752	34.636
1490	119	MCP	A	3b	23.456	10.988
1491	119	MCP	A	3b	1633.28	815.9
1492	119	MCP	A	3b	39.008	18.764
1493	119	MCP	A	3b	48.768	23.644
1494	119	MCP	A	3b	26.24	12.38
1495	119	MCP	A	3b	44.8	21.66
1496	119	MCP	A	3b	7.808	3.164
1497	119	MCP	A	3b	43.872	21.196
1498	119	MCP	A	3b	21.728	10.124
1499	119	MCP	A	3b	27.392	12.956
1500	119	MCP	A	3b	30.72	14.62
1501	119	MCP	B	1a	42.208	20.364
1502	119	MCP	B	1a	94.368	46.444
1503	119	MCP	B	1a	31.296	14.908
1504	119	MCP	B	1a	57.056	27.788
1505	119	MCP	B	1a	35.392	16.956
1506	119	MCP	B	1a	123.072	60.796
1507	119	MCP	B	1a	113.184	55.852
1508	119	MCP	B	1a	169.312	83.916
1509	119	MCP	B	1a	52.64	25.58
1510	119	MCP	B	1a	50.144	24.332
1511	119	MCP	B	1a	35.712	17.116
1512	119	MCP	B	1a	114.784	56.652
1513	119	MCP	B	1a	198.688	98.604
1514	119	MCP	B	1a	18.368	8.444
1515	119	MCP	B	1a	82.656	40.588
1516	119	MCP	B	1a	27.488	13.004
1517	119	MCP	B	1a	103.52	51.02
1518	119	MCP	B	1a	86.176	42.348
1519	119	MCP	B	1a	20.64	9.58
1520	119	MCP	B	1a	93.024	45.772
1521	119	MCP	B	1a	29.824	14.172
1522	119	MCP	B	1a	150.272	74.396
1523	119	MCP	B	1a	47.584	23.052
1524	119	MCP	B	1a	34.688	16.604
1525	119	MCP	B	1a	61.472	29.996
1526	119	MCP	B	1b	171.776	85.148
1527	119	MCP	B	1b	42.176	20.348
1528	119	MCP	B	1b	74.272	36.396
1529	119	MCP	B	1b	33.984	16.252
1530	119	MCP	B	1b	102.464	50.492
1531	119	MCP	B	1b	20.48	9.5
1532	119	MCP	B	1b	73.6	36.06
1533	119	MCP	B	1b	155.296	76.908
1534	119	MCP	B	1b	77.44	37.98
1535	119	MCP	B	1b	21.888	10.204
1536	119	MCP	B	1b	72.736	35.628
1537	119	MCP	B	1b	72.736	35.628
1538	119	MCP	B	1b	36.096	17.308
1539	119	MCP	B	1b	50.144	24.332
1540	119	MCP	B	1b	22.016	10.268
1541	119	MCP	B	1b	47.552	23.036
1542	119	MCP	B	1b	137.312	67.916
1543	119	MCP	B	1b	15.2	6.86
1544	119	MCP	B	1b	39.52	19.02
1545	119	MCP	B	1b	100.672	49.596
1546	119	MCP	B	1b	12.864	5.692
1547	119	MCP	B	1b	70.368	34.444
1548	119	MCP	B	1b	90.4	44.46
1549	119	MCP	B	1b	12.576	5.548
1550	119	MCP	B	1b	89.184	43.852
1551	119	MCP	B	2a	26.112	12.316
1552	119	MCP	B	2a	75.68	37.1
1553	119	MCP	B	2a	82.464	40.492
1554	119	MCP	B	2a	61.408	29.964
1555	119	MCP	B	2a	33.984	16.252
1556	119	MCP	B	2a	18.176	8.348
1557	119	MCP	B	2a	84.96	41.74
1558	119	MCP	B	2a	33.984	16.252
1559	119	MCP	B	2a	104.16	51.34
1560	119	MCP	B	2a	96	47.26
1561	119	MCP	B	2a	39.168	18.844
1562	119	MCP	B	2a	29.12	13.82
1563	119	MCP	B	2a	15.968	7.244
1564	119	MCP	B	2a	150.368	74.444
1565	119	MCP	B	2a	15.008	6.764
1566	119	MCP	B	2a	45.536	22.028
1567	119	MCP	B	2a	80.192	39.356
1568	119	MCP	B	2a	108	53.26
1569	119	MCP	B	2a	27.648	13.084
1570	119	MCP	B	2a	52.32	25.42
1571	119	MCP	B	2a	13.312	5.916
1572	119	MCP	B	2a	41.728	20.124
1573	119	MCP	B	2a	44.096	21.308
1574	119	MCP	B	2a	50.016	24.268
1575	119	MCP	B	2a	58.4	28.46
1576	119	MCP	B	2b	48.288	23.404
1577	119	MCP	B	2b	56.512	27.516
1578	119	MCP	B	2b	10.72	4.62
1579	119	MCP	B	2b	199.744	99.132
1580	119	MCP	B	2b	72.736	35.628
1581	119	MCP	B	2b	65.184	31.852
1582	119	MCP	B	2b	17.856	8.188
1583	119	MCP	B	2b	23.264	10.892
1584	119	MCP	B	2b	15.424	6.972
1585	119	MCP	B	2b	119.456	58.988
1586	119	MCP	B	2b	47.04	22.78
1587	119	MCP	B	2b	51.296	24.908
1588	119	MCP	B	2b	88.16	43.34
1589	119	MCP	B	2b	62.656	30.588
1590	119	MCP	B	2b	92	45.26
1591	119	MCP	B	2b	32.64	15.58
1592	119	MCP	B	2b	143.296	70.908
1593	119	MCP	B	2b	160.704	79.612
1594	119	MCP	B	2b	128.992	63.756
1595	119	MCP	B	2b	45.408	21.964
1596	119	MCP	B	2b	37.504	18.012
1597	119	MCP	B	2b	44.256	21.388
1598	119	MCP	B	2b	50.624	24.572
1599	119	MCP	B	2b	77.568	38.044
1600	119	MCP	B	2b	34.944	16.732
1601	119	MCP	B	3a	185.824	92.172
1602	119	MCP	B	3a	24.064	11.292
1603	119	MCP	B	3a	81.824	40.172
1604	119	MCP	B	3a	12.736	5.628
1605	119	MCP	B	3a	22.72	10.62
1606	119	MCP	B	3a	45.344	21.932
1607	119	MCP	B	3a	25.056	11.788
1608	119	MCP	B	3a	21.152	9.836
1609	119	MCP	B	3a	105.408	51.964
1610	119	MCP	B	3a	33.376	15.948
1611	119	MCP	B	3a	31.168	14.844
1612	119	MCP	B	3a	47.68	23.1
1613	119	MCP	B	3a	22.336	10.428
1614	119	MCP	B	3a	53.696	26.108
1615	119	MCP	B	3a	173.056	85.788
1616	119	MCP	B	3a	70.976	34.748
1617	119	MCP	B	3a	41.28	19.9
1618	119	MCP	B	3a	48.896	23.708
1619	119	MCP	B	3a	27.808	13.164
1620	119	MCP	B	3a	29.344	13.932
1621	119	MCP	B	3a	33.792	16.156
1622	119	MCP	B	3a	15.168	6.844
1623	119	MCP	B	3a	58.688	28.604
1624	119	MCP	B	3a	64.32	31.42
1625	119	MCP	B	3a	108.544	53.532
1626	119	MCP	B	3b	51.584	25.052
1627	119	MCP	B	3b	84.704	41.612
1628	119	MCP	B	3b	26.592	12.556
1629	119	MCP	B	3b	93.888	46.204
1630	119	MCP	B	3b	48.32	23.42
1631	119	MCP	B	3b	58.656	28.588
1632	119	MCP	B	3b	29.376	13.948
1633	119	MCP	B	3b	81.216	39.868
1634	119	MCP	B	3b	32.064	15.292
1635	119	MCP	B	3b	25.632	12.076
1636	119	MCP	B	3b	9.568	4.044
1637	119	MCP	B	3b	107.456	52.988
1638	119	MCP	B	3b	32.192	15.356
1639	119	MCP	B	3b	16.704	7.612
1640	119	MCP	B	3b	11.776	5.148
1641	119	MCP	B	3b	86.784	42.652
1642	119	MCP	B	3b	126.624	62.572
1643	119	MCP	B	3b	140.416	69.468
1644	119	MCP	B	3b	8.896	3.708
1645	119	MCP	B	3b	15.648	7.084
1646	119	MCP	B	3b	40.96	19.74
1647	119	MCP	B	3b	22.848	10.684
1648	119	MCP	B	3b	59.648	29.084
1649	119	MCP	B	3b	47.424	22.972
1650	119	MCP	B	3b	69.12	33.82
1651	119	MCP	C	1a	25.728	12.124
1652	119	MCP	C	1a	53.504	26.012
1653	119	MCP	C	1a	23.136	10.828
1654	119	MCP	C	1a	25.504	12.012
1655	119	MCP	C	1a	18.752	8.636
1656	119	MCP	C	1a	8.256	3.388
1657	119	MCP	C	1a	62.304	30.412
1658	119	MCP	C	1a	15.104	6.812
1659	119	MCP	C	1a	17.728	8.124
1660	119	MCP	C	1a	79.872	39.196
1661	119	MCP	C	1a	40	19.26
1662	119	MCP	C	1a	21.28	9.9
1663	119	MCP	C	1a	70.432	34.476
1664	119	MCP	C	1a	20.736	9.628
1665	119	MCP	C	1a	18.528	8.524
1666	119	MCP	C	1a	11.232	4.876
1667	119	MCP	C	1a	37.888	18.204
1668	119	MCP	C	1a	149.504	74.012
1669	119	MCP	C	1a	17.504	8.012
1670	119	MCP	C	1a	49.312	23.916
1671	119	MCP	C	1a	30.848	14.684
1672	119	MCP	C	1a	10.976	4.748
1673	119	MCP	C	1a	47.84	23.18
1674	119	MCP	C	1a	121.888	60.204
1675	119	MCP	C	1a	22.656	10.588
1676	119	MCP	C	1b	40.416	19.468
1677	119	MCP	C	1b	31.84	15.18
1678	119	MCP	C	1b	20.416	9.468
1679	119	MCP	C	1b	18.208	8.364
1680	119	MCP	C	1b	51.136	24.828
1681	119	MCP	C	1b	33.088	15.804
1682	119	MCP	C	1b	18.144	8.332
1683	119	MCP	C	1b	27.008	12.764
1684	119	MCP	C	1b	52.416	25.468
1685	119	MCP	C	1b	143.616	71.068
1686	119	MCP	C	1b	48.032	23.276
1687	119	MCP	C	1b	64.128	31.324
1688	119	MCP	C	1b	56.256	27.388
1689	119	MCP	C	1b	28.096	13.308
1690	119	MCP	C	1b	76.576	37.548
1691	119	MCP	C	1b	53.344	25.932
1692	119	MCP	C	1b	55.808	27.164
1693	119	MCP	C	1b	120.832	59.676
1694	119	MCP	C	1b	17.184	7.852
1695	119	MCP	C	1b	46.144	22.332
1696	119	MCP	C	1b	27.008	12.764
1697	119	MCP	C	1b	66.432	32.476
1698	119	MCP	C	1b	64.512	31.516
1699	119	MCP	C	1b	33.088	15.804
1700	119	MCP	C	1b	21.504	10.012
1701	119	MCP	C	2a	78.048	38.284
1702	119	MCP	C	2a	114.752	56.636
1703	119	MCP	C	2a	20.64	9.58
1704	119	MCP	C	2a	89.248	43.884
1705	119	MCP	C	2a	19.2	8.86
1706	119	MCP	C	2a	60.864	29.692
1707	119	MCP	C	2a	16.832	7.676
1708	119	MCP	C	2a	126.976	62.748
1709	119	MCP	C	2a	188.512	93.516
1710	119	MCP	C	2a	10.688	4.604
1711	119	MCP	C	2a	99.232	48.876
1712	119	MCP	C	2a	41.312	19.916
1713	119	MCP	C	2a	49.088	23.804
1714	119	MCP	C	2a	3.872	1.196
1715	119	MCP	C	2a	81.952	40.236
1716	119	MCP	C	2a	21.408	9.964
1717	119	MCP	C	2a	2.848	0.684
1718	119	MCP	C	2a	11.584	5.052
1719	119	MCP	C	2a	40.736	19.628
1720	119	MCP	C	2a	19.232	8.876
1721	119	MCP	C	2a	39.008	18.764
1722	119	MCP	C	2a	15.904	7.212
1723	119	MCP	C	2a	4.608	1.564
1724	119	MCP	C	2a	10.464	4.492
1725	119	MCP	C	2a	166.112	82.316
1726	119	MCP	C	2b	5.376	1.948
1727	119	MCP	C	2b	25.76	12.14
1728	119	MCP	C	2b	61.76	30.14
1729	119	MCP	C	2b	3.744	1.132
1730	119	MCP	C	2b	4.096	1.308
1731	119	MCP	C	2b	33.408	15.964
1732	119	MCP	C	2b	105.856	52.188
1733	119	MCP	C	2b	9.408	3.964
1734	119	MCP	C	2b	30.048	14.284
1735	119	MCP	C	2b	15.712	7.116
1736	119	MCP	C	2b	23.36	10.94
1737	119	MCP	C	2b	100.064	49.292
1738	119	MCP	C	2b	45.696	22.108
1739	119	MCP	C	2b	37.056	17.788
1740	119	MCP	C	2b	99.712	49.116
1741	119	MCP	C	2b	6.912	2.716
1742	119	MCP	C	2b	15.808	7.164
1743	119	MCP	C	2b	41.952	20.236
1744	119	MCP	C	2b	6.624	2.572
1745	119	MCP	C	2b	43.904	21.212
1746	119	MCP	C	2b	133.12	65.82
1747	119	MCP	C	2b	26.688	12.604
1748	119	MCP	C	2b	3.808	1.164
1749	119	MCP	C	2b	13.504	6.012
1750	119	MCP	C	2b	27.936	13.228
1751	119	MCP	C	3a	84.512	41.516
1752	119	MCP	C	3a	96.96	47.74
1753	119	MCP	C	3a	81.728	40.124
1754	119	MCP	C	3a	45.696	22.108
1755	119	MCP	C	3a	25.76	12.14
1756	119	MCP	C	3a	27.232	12.876
1757	119	MCP	C	3a	30.496	14.508
1758	119	MCP	C	3a	36.288	17.404
1759	119	MCP	C	3a	147.296	72.908
1760	119	MCP	C	3a	28.608	13.564
1761	119	MCP	C	3a	90.112	44.316
1762	119	MCP	C	3a	42.592	20.556
1763	119	MCP	C	3a	14.976	6.748
1764	119	MCP	C	3a	22.208	10.364
1765	119	MCP	C	3a	17.728	8.124
1766	119	MCP	C	3a	111.232	54.876
1767	119	MCP	C	3a	26.176	12.348
1768	119	MCP	C	3a	30.496	14.508
1769	119	MCP	C	3a	30.976	14.748
1770	119	MCP	C	3a	19.008	8.764
1771	119	MCP	C	3a	7.872	3.196
1772	119	MCP	C	3a	21.856	10.188
1773	119	MCP	C	3a	27.616	13.068
1774	119	MCP	C	3a	108.992	53.756
1775	119	MCP	C	3a	3.488	1.004
1776	119	MCP	C	3b	31.136	14.828
1777	119	MCP	C	3b	19.232	8.876
1778	119	MCP	C	3b	3.552	1.036
1779	119	MCP	C	3b	15.008	6.764
1780	119	MCP	C	3b	95.712	47.116
1781	119	MCP	C	3b	51.648	25.084
1782	119	MCP	C	3b	20.704	9.612
1783	119	MCP	C	3b	22.464	10.492
1784	119	MCP	C	3b	4.128	1.324
1785	119	MCP	C	3b	68.672	33.596
1786	119	MCP	C	3b	25.856	12.188
1787	119	MCP	C	3b	84.864	41.692
1788	119	MCP	C	3b	5.344	1.932
1789	119	MCP	C	3b	3.424	0.972
1790	119	MCP	C	3b	10.976	4.748
1791	119	MCP	C	3b	3.264	0.892
1792	119	MCP	C	3b	44.928	21.724
1793	119	MCP	C	3b	24.96	11.74
1794	119	MCP	C	3b	45.888	22.204
1795	119	MCP	C	3b	14.016	6.268
1796	119	MCP	C	3b	6.848	2.684
1797	119	MCP	C	3b	71.552	35.036
1798	119	MCP	C	3b	126.912	62.716
1799	119	MCP	C	3b	3.168	0.844
1800	119	MCP	C	3b	107.552	53.036
1801	ATCC	MC	A	1a	11.136	4.828
1802	ATCC	MC	A	1a	27.936	13.228
1803	ATCC	MC	A	1a	81.6	40.06
1804	ATCC	MC	A	1a	13.44	5.98
1805	ATCC	MC	A	1a	17.824	8.172
1806	ATCC	MC	A	1a	30.752	14.636
1807	ATCC	MC	A	1a	38.464	18.492
1808	ATCC	MC	A	1a	93.344	45.932
1809	ATCC	MC	A	1a	40.768	19.644
1810	ATCC	MC	A	1a	19.328	8.924
1811	ATCC	MC	A	1a	54.176	26.348
1812	ATCC	MC	A	1a	17.664	8.092
1813	ATCC	MC	A	1a	53.408	25.964
1814	ATCC	MC	A	1a	25.44	11.98
1815	ATCC	MC	A	1a	34.56	16.54
1816	ATCC	MC	A	1a	12.864	5.692
1817	ATCC	MC	A	1a	19.808	9.164
1818	ATCC	MC	A	1a	46.432	22.476
1819	ATCC	MC	A	1a	16.16	7.34
1820	ATCC	MC	A	1a	60.064	29.292
1821	ATCC	MC	A	1a	20.448	9.484
1822	ATCC	MC	A	1a	25.376	11.948
1823	ATCC	MC	A	1a	25.472	11.996
1824	ATCC	MC	A	1a	32.288	15.404
1825	ATCC	MC	A	1a	14.144	6.332
1826	ATCC	MC	A	1b	17.28	7.9
1827	ATCC	MC	A	1b	42.272	20.396
1828	ATCC	MC	A	1b	13.184	5.852
1829	ATCC	MC	A	1b	12.032	5.276
1830	ATCC	MC	A	1b	7.36	2.94
1831	ATCC	MC	A	1b	18.4	8.46
1832	ATCC	MC	A	1b	39.616	19.068
1833	ATCC	MC	A	1b	8.672	3.596
1834	ATCC	MC	A	1b	25.664	12.092
1835	ATCC	MC	A	1b	16.96	7.74
1836	ATCC	MC	A	1b	18.24	8.38
1837	ATCC	MC	A	1b	63.456	30.988
1838	ATCC	MC	A	1b	53.6	26.06
1839	ATCC	MC	A	1b	18.912	8.716
1840	ATCC	MC	A	1b	23.968	11.244
1841	ATCC	MC	A	1b	22.112	10.316
1842	ATCC	MC	A	1b	31.168	14.844
1843	ATCC	MC	A	1b	35.872	17.196
1844	ATCC	MC	A	1b	27.296	12.908
1845	ATCC	MC	A	1b	7.904	3.212
1846	ATCC	MC	A	1b	10.464	4.492
1847	ATCC	MC	A	1b	18.24	8.38
1848	ATCC	MC	A	1b	27.232	12.876
1849	ATCC	MC	A	1b	17.76	8.14
1850	ATCC	MC	A	1b	64.288	31.404
1851	ATCC	MC	A	2a	52.768	25.644
1852	ATCC	MC	A	2a	11.424	4.972
1853	ATCC	MC	A	2a	18.368	8.444
1854	ATCC	MC	A	2a	9.824	4.172
1855	ATCC	MC	A	2a	7.808	3.164
1856	ATCC	MC	A	2a	12.672	5.596
1857	ATCC	MC	A	2a	22.176	10.348
1858	ATCC	MC	A	2a	17.824	8.172
1859	ATCC	MC	A	2a	20.544	9.532
1860	ATCC	MC	A	2a	8.608	3.564
1861	ATCC	MC	A	2a	12.64	5.58
1862	ATCC	MC	A	2a	9.632	4.076
1863	ATCC	MC	A	2a	27.616	13.068
1864	ATCC	MC	A	2a	13.056	5.788
1865	ATCC	MC	A	2a	13.984	6.252
1866	ATCC	MC	A	2a	11.04	4.78
1867	ATCC	MC	A	2a	6.368	2.444
1868	ATCC	MC	A	2a	46.592	22.556
1869	ATCC	MC	A	2a	17.344	7.932
1870	ATCC	MC	A	2a	15.456	6.988
1871	ATCC	MC	A	2a	28.064	13.292
1872	ATCC	MC	A	2a	9.184	3.852
1873	ATCC	MC	A	2a	24.48	11.5
1874	ATCC	MC	A	2a	12.608	5.564
1875	ATCC	MC	A	2a	17.12	7.82
1876	ATCC	MC	A	2b	18.24	8.38
1877	ATCC	MC	A	2b	20.96	9.74
1878	ATCC	MC	A	2b	8.544	3.532
1879	ATCC	MC	A	2b	23.904	11.212
1880	ATCC	MC	A	2b	6.944	2.732
1881	ATCC	MC	A	2b	15.456	6.988
1882	ATCC	MC	A	2b	33.088	15.804
1883	ATCC	MC	A	2b	17.152	7.836
1884	ATCC	MC	A	2b	9.856	4.188
1885	ATCC	MC	A	2b	16.864	7.692
1886	ATCC	MC	A	2b	28.832	13.676
1887	ATCC	MC	A	2b	37.344	17.932
1888	ATCC	MC	A	2b	21.536	10.028
1889	ATCC	MC	A	2b	44.672	21.596
1890	ATCC	MC	A	2b	34.688	16.604
1891	ATCC	MC	A	2b	29.216	13.868
1892	ATCC	MC	A	2b	96.896	47.708
1893	ATCC	MC	A	2b	18.56	8.54
1894	ATCC	MC	A	2b	13.984	6.252
1895	ATCC	MC	A	2b	29.408	13.964
1896	ATCC	MC	A	2b	33.952	16.236
1897	ATCC	MC	A	2b	47.328	22.924
1898	ATCC	MC	A	2b	58.144	28.332
1899	ATCC	MC	A	2b	13.408	5.964
1900	ATCC	MC	A	2b	25.76	12.14
1901	ATCC	MC	A	3a	25.216	11.868
1902	ATCC	MC	A	3a	36.224	17.372
1903	ATCC	MC	A	3a	7.776	3.148
1904	ATCC	MC	A	3a	17.696	8.108
1905	ATCC	MC	A	3a	13.664	6.092
1906	ATCC	MC	A	3a	13.664	6.092
1907	ATCC	MC	A	3a	13.536	6.028
1908	ATCC	MC	A	3a	22.368	10.444
1909	ATCC	MC	A	3a	21.44	9.98
1910	ATCC	MC	A	3a	40.416	19.468
1911	ATCC	MC	A	3a	16.256	7.388
1912	ATCC	MC	A	3a	17.888	8.204
1913	ATCC	MC	A	3a	41.44	19.98
1914	ATCC	MC	A	3a	34.688	16.604
1915	ATCC	MC	A	3a	46.944	22.732
1916	ATCC	MC	A	3a	41.6	20.06
1917	ATCC	MC	A	3a	34.528	16.524
1918	ATCC	MC	A	3a	7.456	2.988
1919	ATCC	MC	A	3a	10.432	4.476
1920	ATCC	MC	A	3a	38.368	18.444
1921	ATCC	MC	A	3a	15.744	7.132
1922	ATCC	MC	A	3a	40.512	19.516
1923	ATCC	MC	A	3a	16.224	7.372
1924	ATCC	MC	A	3a	23.328	10.924
1925	ATCC	MC	A	3a	43.648	21.084
1926	ATCC	MC	A	3b	15.584	7.052
1927	ATCC	MC	A	3b	22.016	10.268
1928	ATCC	MC	A	3b	19.776	9.148
1929	ATCC	MC	A	3b	43.296	20.908
1930	ATCC	MC	A	3b	56.512	27.516
1931	ATCC	MC	A	3b	14.944	6.732
1932	ATCC	MC	A	3b	110.656	54.588
1933	ATCC	MC	A	3b	33.76	16.14
1934	ATCC	MC	A	3b	16.864	7.692
1935	ATCC	MC	A	3b	13.184	5.852
1936	ATCC	MC	A	3b	8.768	3.644
1937	ATCC	MC	A	3b	14.88	6.7
1938	ATCC	MC	A	3b	15.648	7.084
1939	ATCC	MC	A	3b	16.864	7.692
1940	ATCC	MC	A	3b	14.976	6.748
1941	ATCC	MC	A	3b	25.664	12.092
1942	ATCC	MC	A	3b	127.04	62.78
1943	ATCC	MC	A	3b	9.696	4.108
1944	ATCC	MC	A	3b	47.552	23.036
1945	ATCC	MC	A	3b	26.048	12.284
1946	ATCC	MC	A	3b	37.824	18.172
1947	ATCC	MC	A	3b	11.616	5.068
1948	ATCC	MC	A	3b	56.896	27.708
1949	ATCC	MC	A	3b	29.632	14.076
1950	ATCC	MC	A	3b	30.976	14.748
1951	ATCC	MC	B	1a	11.232	4.876
1952	ATCC	MC	A	1a	101.216	49.868
1953	ATCC	MC	A	1a	10.432	4.476
1954	ATCC	MC	A	1a	21.792	10.156
1955	ATCC	MC	A	1a	11.264	4.892
1956	ATCC	MC	A	1a	14.016	6.268
1957	ATCC	MC	A	1a	9.472	3.996
1958	ATCC	MC	A	1a	14.784	6.652
1959	ATCC	MC	A	1a	16.768	7.644
1960	ATCC	MC	A	1a	13.696	6.108
1961	ATCC	MC	A	1a	15.584	7.052
1962	ATCC	MC	A	1a	27.776	13.148
1963	ATCC	MC	A	1a	12.544	5.532
1964	ATCC	MC	A	1a	31.68	15.1
1965	ATCC	MC	A	1a	9.376	3.948
1966	ATCC	MC	A	1a	10.304	4.412
1967	ATCC	MC	A	1a	20.48	9.5
1968	ATCC	MC	A	1a	39.552	19.036
1969	ATCC	MC	A	1a	18.72	8.62
1970	ATCC	MC	A	1a	15.392	6.956
1971	ATCC	MC	A	1a	6.944	2.732
1972	ATCC	MC	A	1a	55.008	26.764
1973	ATCC	MC	A	1a	27.2	12.86
1974	ATCC	MC	A	1a	39.424	18.972
1975	ATCC	MC	A	1a	9.504	4.012
1976	ATCC	MC	B	1b	26.272	12.396
1977	ATCC	MC	B	1b	73.024	35.772
1978	ATCC	MC	B	1b	8.352	3.436
1979	ATCC	MC	B	1b	8.224	3.372
1980	ATCC	MC	B	1b	36.224	17.372
1981	ATCC	MC	B	1b	26.368	12.444
1982	ATCC	MC	B	1b	10.112	4.316
1983	ATCC	MC	B	1b	30.208	14.364
1984	ATCC	MC	B	1b	7.808	3.164
1985	ATCC	MC	B	1b	5.696	2.108
1986	ATCC	MC	B	1b	23.2	10.86
1987	ATCC	MC	B	1b	50.336	24.428
1988	ATCC	MC	B	1b	47.04	22.78
1989	ATCC	MC	B	1b	19.104	8.812
1990	ATCC	MC	B	1b	32.512	15.516
1991	ATCC	MC	B	1b	30.016	14.268
1992	ATCC	MC	B	1b	45.888	22.204
1993	ATCC	MC	B	1b	35.264	16.892
1994	ATCC	MC	B	1b	21.184	9.852
1995	ATCC	MC	B	1b	17.12	7.82
1996	ATCC	MC	B	1b	11.104	4.812
1997	ATCC	MC	B	1b	21.248	9.884
1998	ATCC	MC	B	1b	18.72	8.62
1999	ATCC	MC	B	1b	23.52	11.02
[truncated: 701 more rows]

## Sheet: read_me
Complete list of all basic perimeter measurements of individual bacterial units and derived calculated chain length of the different strains used in this study.
legend
id	consecutive, unique measurement identifier
strain	Melissococcus plutonius strain denominations: 49.3 = 49.3 (clonal complex 3), 119 = 119 (clonal complex 13), ATCC = ATCC 35311 (clonal complex 13)
medium	MC = basic culture medium, MCP = culture medium with extract from homogenized Apis mellifera drone pupae, see Material and methods for details
replicate	replication of independently inoculated M. plutonius cultures
repetition	repeated measurements (indicated by small letter) of a pseudo-replicate (indicated by number) from a true replicate
perimeter	perimeter of individual bacterial unit in μm determined from segmented and binarized microscopic images, see Methods for details
chain_length	chain length in μm calculated from measured perimeters (formula see supplementary)
