# Supplementary material for: Virulence Associated Morphology of Different Strains of Melissococcus plutonius, a Brood Pathogen of Honey Bees
Source: Environ Microbiol Rep. 2026 Jun 3;18(3):e70369. doi: 10.1111/1758-2229.70369 (PMC13239739; doi:10.1111/1758-2229.70369)
Supplement: Supplementary file 3 — Table S6: Complete list of all measurements of individual bacterial units and derived calculated chain length of different treatments from the autolysis experiments in basic MC medium. [file EMI4-18-e70369-s002.xlsx]

## Sheet: experiments_chain_length
id	experiment	replicate	perimeter	chain_length
1	49.3_49.3	A	7.456	3.06
2	49.3_49.3	A	6.432	2.548
3	49.3_49.3	A	7.584	3.124
4	49.3_49.3	A	11.456	5.06
5	49.3_49.3	A	13.664	6.164
6	49.3_49.3	A	7.136	2.9
7	49.3_49.3	A	10.56	4.612
8	49.3_49.3	A	9.056	3.86
9	49.3_49.3	A	8.896	3.78
10	49.3_49.3	A	8.224	3.444
11	49.3_49.3	A	10.688	4.676
12	49.3_49.3	A	7.68	3.172
13	49.3_49.3	A	5.152	1.908
14	49.3_49.3	A	5.984	2.324
15	49.3_49.3	A	6.912	2.788
16	49.3_49.3	A	6.528	2.596
17	49.3_49.3	A	6.496	2.58
18	49.3_49.3	A	6.176	2.42
19	49.3_49.3	A	7.712	3.188
20	49.3_49.3	A	5.952	2.308
21	49.3_49.3	A	6.24	2.452
22	49.3_49.3	A	8.544	3.604
23	49.3_49.3	A	5.728	2.196
24	49.3_49.3	A	6.24	2.452
25	49.3_49.3	A	7.552	3.108
26	49.3_49.3	B	6.176	2.42
27	49.3_49.3	B	5.408	2.036
28	49.3_49.3	B	4.832	1.748
29	49.3_49.3	B	7.68	3.172
30	49.3_49.3	B	7.04	2.852
31	49.3_49.3	B	5.408	2.036
32	49.3_49.3	B	14.24	6.452
33	49.3_49.3	B	6.912	2.788
34	49.3_49.3	B	7.296	2.98
35	49.3_49.3	B	6.016	2.34
36	49.3_49.3	B	4.832	1.748
37	49.3_49.3	B	7.552	3.108
38	49.3_49.3	B	8.224	3.444
39	49.3_49.3	B	10.24	4.452
40	49.3_49.3	B	10.88	4.772
41	49.3_49.3	B	5.728	2.196
42	49.3_49.3	B	6.176	2.42
43	49.3_49.3	B	8.544	3.604
44	49.3_49.3	B	13.216	5.94
45	49.3_49.3	B	7.68	3.172
46	49.3_49.3	B	6.4	2.532
47	49.3_49.3	B	6.144	2.404
48	49.3_49.3	B	5.6	2.132
49	49.3_49.3	B	5.28	1.972
50	49.3_49.3	B	5.088	1.876
51	49.3_49.3	C	8.768	3.716
52	49.3_49.3	C	10.592	4.628
53	49.3_49.3	C	11.328	4.996
54	49.3_49.3	C	7.68	3.172
55	49.3_49.3	C	12.096	5.38
56	49.3_49.3	C	9.696	4.18
57	49.3_49.3	C	12.928	5.796
58	49.3_49.3	C	7.232	2.948
59	49.3_49.3	C	7.36	3.012
60	49.3_49.3	C	15.968	7.316
61	49.3_49.3	C	7.328	2.996
62	49.3_49.3	C	6.848	2.756
63	49.3_49.3	C	8.896	3.78
64	49.3_49.3	C	6.048	2.356
65	49.3_49.3	C	5.184	1.924
66	49.3_49.3	C	6.88	2.772
67	49.3_49.3	C	5.824	2.244
68	49.3_49.3	C	8.256	3.46
69	49.3_49.3	C	5.056	1.86
70	49.3_49.3	C	8.96	3.812
71	49.3_49.3	C	5.888	2.276
72	49.3_49.3	C	6.176	2.42
73	49.3_49.3	C	6.336	2.5
74	49.3_49.3	C	10.496	4.58
75	49.3_49.3	C	7.136	2.9
76	49.3_119	A	11.776	5.22
77	49.3_119	A	8	3.332
78	49.3_119	A	5.376	2.02
79	49.3_119	A	5.056	1.86
80	49.3_119	A	8.576	3.62
81	49.3_119	A	6.112	2.388
82	49.3_119	A	8.224	3.444
83	49.3_119	A	7.936	3.3
84	49.3_119	A	7.008	2.836
85	49.3_119	A	12.768	5.716
86	49.3_119	A	13.824	6.244
87	49.3_119	A	6.272	2.468
88	49.3_119	A	11.872	5.268
89	49.3_119	A	9.792	4.228
90	49.3_119	A	7.04	2.852
91	49.3_119	A	10.272	4.468
92	49.3_119	A	9.92	4.292
93	49.3_119	A	6.72	2.692
94	49.3_119	A	6.688	2.676
95	49.3_119	A	6.656	2.66
96	49.3_119	A	6.048	2.356
97	49.3_119	A	6.176	2.42
98	49.3_119	A	6.592	2.628
99	49.3_119	A	4.864	1.764
100	49.3_119	A	6.752	2.708
101	49.3_119	B	4.96	1.812
102	49.3_119	B	4.928	1.796
103	49.3_119	B	4.096	1.38
104	49.3_119	B	4	1.332
105	49.3_119	B	6.816	2.74
106	49.3_119	B	4.608	1.636
107	49.3_119	B	5.152	1.908
108	49.3_119	B	5.632	2.148
109	49.3_119	B	11.808	5.236
110	49.3_119	B	7.04	2.852
111	49.3_119	B	6.816	2.74
112	49.3_119	B	7.584	3.124
113	49.3_119	B	8.672	3.668
114	49.3_119	B	10.464	4.564
115	49.3_119	B	8.256	3.46
116	49.3_119	B	4.832	1.748
117	49.3_119	C	8.544	3.604
118	49.3_119	C	14.784	6.724
119	49.3_119	C	15.968	7.316
120	49.3_119	C	16.096	7.38
121	49.3_119	C	5.536	2.1
122	49.3_119	C	6.464	2.564
123	49.3_119	C	12.32	5.492
124	49.3_119	C	10.24	4.452
125	49.3_119	C	7.488	3.076
126	49.3_119	C	5.728	2.196
127	49.3_119	C	7.136	2.9
128	49.3_119	C	5.664	2.164
129	49.3_119	C	5.664	2.164
130	49.3_119	C	5.632	2.148
131	49.3_119	C	5.632	2.148
132	49.3_119	C	5.056	1.86
133	49.3_119	C	6.912	2.788
134	49.3_119	C	6.24	2.452
135	49.3_119	C	5.312	1.988
136	49.3_119	C	5.728	2.196
137	49.3_119	C	7.04	2.852
138	49.3_119	C	12.992	5.828
139	49.3_119	D	9.088	3.876
140	49.3_119	D	10.272	4.468
141	49.3_119	D	7.52	3.092
142	49.3_119	D	7.264	2.964
143	49.3_119	D	4.544	1.604
144	49.3_119	D	5.92	2.292
145	49.3_119	D	4.928	1.796
146	49.3_119	D	8.352	3.508
147	49.3_119	D	6.368	2.516
148	49.3_119	D	6.784	2.724
149	49.3_119	D	7.264	2.964
150	49.3_119	D	12.672	5.668
151	49.3_119	D	9.824	4.244
152	49.3_119	D	6.912	2.788
153	49.3_119	D	5.6	2.132
154	49.3_119	D	7.872	3.268
155	49.3_119	D	15.936	7.3
156	49.3_119	D	7.808	3.236
157	49.3_119	D	20.32	9.492
158	49.3_119	D	6.88	2.772
159	49.3_119	D	6.976	2.82
160	49.3_119	D	7.36	3.012
161	49.3_119	D	6.464	2.564
162	49.3_119	D	8.736	3.7
163	49.3_119	D	5.632	2.148
164	119_49.3	A	14.048	6.382
165	119_49.3	A	19.648	9.182
166	119_49.3	A	9.824	4.27
167	119_49.3	A	12.704	5.71
168	119_49.3	A	11.872	5.294
169	119_49.3	A	10.56	4.638
170	119_49.3	A	16.8	7.758
171	119_49.3	A	23.168	10.942
172	119_49.3	A	7.232	2.974
173	119_49.3	A	15.168	6.942
174	119_49.3	A	6.72	2.718
175	119_49.3	A	9.856	4.286
176	119_49.3	A	23.616	11.166
177	119_49.3	A	14.016	6.366
178	119_49.3	A	8	3.358
179	119_49.3	A	7.264	2.99
180	119_49.3	A	10.72	4.718
181	119_49.3	A	8.544	3.63
182	119_49.3	A	10.432	4.574
183	119_49.3	A	13.632	6.174
184	119_49.3	A	17.344	8.03
185	119_49.3	A	10.72	4.718
186	119_49.3	A	14.272	6.494
187	119_49.3	A	12.64	5.678
188	119_49.3	A	7.456	3.086
189	119_49.3	B	8.416	3.566
190	119_49.3	B	13.664	6.19
191	119_49.3	B	8.672	3.694
192	119_49.3	B	12.864	5.79
193	119_49.3	B	18.624	8.67
194	119_49.3	B	12.896	5.806
195	119_49.3	B	13.472	6.094
196	119_49.3	B	9.024	3.87
197	119_49.3	B	15.04	6.878
198	119_49.3	B	9.536	4.126
199	119_49.3	B	10.56	4.638
200	119_49.3	B	7.392	3.054
201	119_49.3	B	12.064	5.39
202	119_49.3	B	13.344	6.03
203	119_49.3	B	10.592	4.654
204	119_49.3	B	17.664	8.19
205	119_49.3	B	14.304	6.51
206	119_49.3	B	20.96	9.838
207	119_49.3	B	14.688	6.702
208	119_49.3	B	29.504	14.11
209	119_49.3	B	24.448	11.582
210	119_49.3	B	24.512	11.614
211	119_49.3	B	14.752	6.734
212	119_49.3	B	20.32	9.518
213	119_49.3	B	17.6	8.158
214	119_49.3	C	15.424	7.07
215	119_49.3	C	24.48	11.598
216	119_49.3	C	6.464	2.59
217	119_49.3	C	27.136	12.926
218	119_49.3	C	7.072	2.894
219	119_49.3	C	8.032	3.374
220	119_49.3	C	12.512	5.614
221	119_49.3	C	8.672	3.694
222	119_49.3	C	15.04	6.878
223	119_49.3	C	8.832	3.774
224	119_49.3	C	6.112	2.414
225	119_49.3	C	24	11.358
226	119_49.3	C	14.56	6.638
227	119_49.3	C	7.2	2.958
228	119_49.3	C	7.904	3.31
229	119_49.3	C	20.512	9.614
230	119_49.3	C	17.248	7.982
231	119_49.3	C	8.448	3.582
232	119_49.3	C	7.936	3.326
233	119_49.3	C	11.392	5.054
234	119_49.3	C	14.496	6.606
235	119_49.3	C	29.664	14.19
236	119_49.3	C	10.336	4.526
237	119_49.3	C	9.6	4.158
238	119_49.3	C	11.68	5.198
239	119_49.3	D	12.608	5.662
240	119_49.3	D	16	7.358
241	119_49.3	D	30.624	14.67
242	119_49.3	D	13.504	6.11
243	119_49.3	D	8.224	3.47
244	119_49.3	D	13.408	6.062
245	119_49.3	D	6.304	2.51
246	119_49.3	D	8.288	3.502
247	119_49.3	D	10.24	4.478
248	119_49.3	D	16.384	7.55
249	119_49.3	D	16.704	7.71
250	119_49.3	D	11.968	5.342
251	119_49.3	D	13.568	6.142
252	119_49.3	D	7.04	2.878
253	119_49.3	D	7.616	3.166
254	119_49.3	D	7.52	3.118
255	119_49.3	D	7.776	3.246
256	119_49.3	D	11.968	5.342
257	119_49.3	D	14.656	6.686
258	119_49.3	D	12.064	5.39
259	119_49.3	D	11.456	5.086
260	119_49.3	D	7.808	3.262
261	119_49.3	D	8.16	3.438
262	119_49.3	D	8.416	3.566
263	119_49.3	D	7.456	3.086
264	119_119	A	41.536	20.126
265	119_119	A	39.872	19.294
266	119_119	A	14.816	6.766
267	119_119	A	26.368	12.542
268	119_119	A	132.8	65.758
269	119_119	A	11.232	4.974
270	119_119	A	36.416	17.566
271	119_119	A	73.792	36.254
272	119_119	A	39.936	19.326
273	119_119	A	17.92	8.318
274	119_119	A	35.424	17.07
275	119_119	A	22.56	10.638
276	119_119	A	29.248	13.982
277	119_119	A	19.168	8.942
278	119_119	A	11.136	4.926
279	119_119	A	18.208	8.462
280	119_119	A	8	3.358
281	119_119	A	37.024	17.87
282	119_119	A	43.648	21.182
283	119_119	A	22.816	10.766
284	119_119	A	7.936	3.326
285	119_119	A	75.68	37.198
286	119_119	A	9.92	4.318
287	119_119	A	8.608	3.662
288	119_119	A	35.68	17.198
289	119_119	B	50.208	24.462
290	119_119	B	21.376	10.046
291	119_119	B	43.616	21.166
292	119_119	B	9.888	4.302
293	119_119	B	63.712	31.214
294	119_119	B	12.064	5.39
295	119_119	B	15.776	7.246
296	119_119	B	33.28	15.998
297	119_119	B	61.216	29.966
298	119_119	B	17.472	8.094
299	119_119	B	41.952	20.334
300	119_119	B	19.872	9.294
301	119_119	B	25.152	11.934
302	119_119	B	12.576	5.646
303	119_119	B	13.312	6.014
304	119_119	B	21.952	10.334
305	119_119	B	24.704	11.71
306	119_119	B	25.312	12.014
307	119_119	B	21.696	10.206
308	119_119	B	15.296	7.006
309	119_119	B	21.76	10.238
310	119_119	B	27.36	13.038
311	119_119	B	27.296	13.006
312	119_119	B	15.36	7.038
313	119_119	B	16.256	7.486
314	119_119	C	18.464	8.59
315	119_119	C	26.144	12.43
316	119_119	C	43.424	21.07
317	119_119	C	14.048	6.382
318	119_119	C	15.296	7.006
319	119_119	C	20.832	9.774
320	119_119	C	21.248	9.982
321	119_119	C	16.768	7.742
322	119_119	C	24.128	11.422
323	119_119	C	26.752	12.734
324	119_119	C	71.936	35.326
325	119_119	C	15.296	7.006
326	119_119	C	20.288	9.502
327	119_119	C	20.64	9.678
328	119_119	C	13.664	6.19
329	119_119	C	11.552	5.134
330	119_119	C	14.176	6.446
331	119_119	C	25.344	12.03
332	119_119	C	35.072	16.894
333	119_119	C	16.064	7.39
334	119_119	C	12.864	5.79
335	119_119	C	18.88	8.798
336	119_119	C	21.056	9.886
337	119_119	C	40.416	19.566
338	119_119	C	33.056	15.886
339	49.3_control	A	5.248	1.956
340	49.3_control	A	10.112	4.388
341	49.3_control	A	6.144	2.404
342	49.3_control	A	4.384	1.524
343	49.3_control	A	4.768	1.716
344	49.3_control	A	5.696	2.18
345	49.3_control	A	4.544	1.604
346	49.3_control	A	4.64	1.652
347	49.3_control	A	5.088	1.876
348	49.3_control	A	4.128	1.396
349	49.3_control	A	6.848	2.756
350	49.3_control	A	4.128	1.396
351	49.3_control	A	3.904	1.284
352	49.3_control	A	3.776	1.22
353	49.3_control	A	4.768	1.716
354	49.3_control	A	5.472	2.068
355	49.3_control	A	4.544	1.604
356	49.3_control	A	3.68	1.172
357	49.3_control	A	3.808	1.236
358	49.3_control	A	4.704	1.684
359	49.3_control	A	4.544	1.604
360	49.3_control	A	5.792	2.228
361	49.3_control	A	4.928	1.796
362	49.3_control	A	4.544	1.604
363	49.3_control	A	5.056	1.86
364	49.3_control	B	6.848	2.756
365	49.3_control	B	4.128	1.396
366	49.3_control	B	7.296	2.98
367	49.3_control	B	3.68	1.172
368	49.3_control	B	4.384	1.524
369	49.3_control	B	4.224	1.444
370	49.3_control	B	4.416	1.54
371	49.3_control	B	3.904	1.284
372	49.3_control	B	4.448	1.556
373	49.3_control	B	5.088	1.876
374	49.3_control	B	3.68	1.172
375	49.3_control	B	6.592	2.628
376	49.3_control	B	6.208	2.436
377	49.3_control	B	4.832	1.748
378	49.3_control	B	4.384	1.524
379	49.3_control	B	4.064	1.364
380	49.3_control	B	4.544	1.604
381	49.3_control	B	5.28	1.972
382	49.3_control	B	6.112	2.388
383	49.3_control	B	4.384	1.524
384	49.3_control	B	3.136	0.9
385	49.3_control	B	4.128	1.396
386	49.3_control	B	4.288	1.476
387	49.3_control	B	4.384	1.524
388	49.3_control	B	5.28	1.972
389	49.3_control	B	13.696	6.18
390	119_control	A	25.152	11.934
391	119_control	A	10.976	4.846
392	119_control	A	20.576	9.646
393	119_control	A	18.848	8.782
394	119_control	A	73.184	35.95
395	119_control	A	10.368	4.542
396	119_control	A	42.4	20.558
397	119_control	A	26.912	12.814
398	119_control	A	66.272	32.494
399	119_control	A	15.648	7.182
400	119_control	A	31.36	15.038
401	119_control	A	20.992	9.854
402	119_control	A	13.984	6.35
403	119_control	A	59.04	28.878
404	119_control	A	20.096	9.406
405	119_control	A	28.384	13.55
406	119_control	A	17.952	8.334
407	119_control	A	9.824	4.27
408	119_control	A	162.368	80.542
409	119_control	A	16.608	7.662
410	119_control	A	34.944	16.83
411	119_control	A	33.952	16.334
412	119_control	A	15.424	7.07
413	119_control	A	31.584	15.15
414	119_control	A	15.968	7.342
415	119_control	B	46.464	22.59
416	119_control	B	19.808	9.262
417	119_control	B	13.6	6.158
418	119_control	B	19.52	9.118
419	119_control	B	92.544	45.63
420	119_control	B	32.128	15.422
421	119_control	B	26.048	12.382
422	119_control	B	34.144	16.43
423	119_control	B	54.688	26.702
424	119_control	B	101.568	50.142
425	119_control	B	36.864	17.79
426	119_control	B	53.568	26.142
427	119_control	B	12.416	5.566
428	119_control	B	18.368	8.542
429	119_control	B	35.168	16.942
430	119_control	B	62.624	30.67
431	119_control	B	18.656	8.686
432	119_control	B	16.48	7.598
433	119_control	B	20.672	9.694
434	119_control	B	71.84	35.278
435	119_control	B	79.072	38.894
436	119_control	B	20.736	9.726
437	119_control	B	94.88	46.798
438	119_control	B	43.904	21.31
439	119_control	B	9.984	4.35

## Sheet: read_me
Complete list of all measurments of individual bacterial units and derived calculated chain length of different treatments from the autolysis experiments in basic MC medium.
legend
id	consecutive, unique measurement identifier
experiment	Experimental setups: 49.3_control = 49.3 culture re-dissolved in own supernatant, 119_control = 119 culture re-dissolved in own supernatant, 49.3_49.3 = 49.3 culture transferred to overflow of another 49.3 culture, 49.3_119 = 49.3 culture transferred to overflow of 119 culture, 119_119 = 119 culture transferred to overflow of another 119 culture, 119_49.3 = 119 culture transferred to overflow of …
replicate	replication of independently inoculated M. plutonius cultures
perimeter	perimeter of individual bacterial unit in μm determined from segmented and binarized microscopic images, see Methods for details
chain_length	chain length in μm calculated from measured perimeters (formula see supplementary)
