# Supplementary material for: Virulence Associated Morphology of Different Strains of Melissococcus plutonius, a Brood Pathogen of Honey Bees
Source: Environ Microbiol Rep. 2026 Jun 3;18(3):e70369. doi: 10.1111/1758-2229.70369 (PMC13239739; doi:10.1111/1758-2229.70369)
Supplement: Supplementary file 4 — Table S7: qPCR data of potential virulence and chain separation related genes in M. plutonius . [file EMI4-18-e70369-s003.xlsx]

## Sheet: qPCR data
Table S7: qPCR data of potential virulence and chain separation related genes in M. plutonius
	49.3	119	ATCC
Ly194	22.6245	24.0462	22.7991
Ly952	20.6358	21.7773	21.3344
atlA1	25.0802	24.2476	23.8602
Ly212	21.0673	21.0157	19.892
Ly215	24.0748	24.353	27.3696
Ly231	24.249	24.4622	23.6318
Ly181	25.0581	24.6516	25.667
atlA1	23.5544	23.3416	22.5691
Ly334	24.2731	24.8425	25.9652
pgh133	23.2732	24.0514	22.791
lip649	22.9935	23.6523	22.3994
atlA1	24.8081	23.7737	22.4287
